# Supplementary material for: An Insulin-to-Insulin Regulatory Network Orchestrates Phenotypic Specificity in Development and Physiology
Source: PLoS Genet. 2014 Mar 27;10(3):e1004225. doi: 10.1371/journal.pgen.1004225 (PMC3967928; doi:10.1371/journal.pgen.1004225)
Supplement: Table S1 — Strain list. (XLS) [file pgen.1004225.s004.xls]

## Sheet: Sheet1
Table S1 - Strain List
ILP single mutants
QZ80 ins-1(nr2091)IV
QL76 ins-2(tm4467)II
QL28 ins-3(tm3608)II
QL27 ins-4(tm3620)II
QL24 ins-5(tm2560)II
QZ81 ins-6(tm2416)II
QZ126 ins-7(tm2001)IV
QL52 ins-8(tm4144)IV
QL26 ins-9(tm3618)X
QL22 ins-10(tm3498)V
QL23 ins-11(tm1053)II
QL19 ins-12(tm2918)II
QL127 ins-13(tm4856)II
QL131 ins-14(tm4886)II
QL45 ins-15(ok3444)II
QL53 ins-16(ok2919)III
QL25 ins-17(tm0790)III
QZ104 ins-18(tm0339)I
QL188 ins-19(tm5155)II
QL18 ins-20(tm1947)II
QL189 ins-21(tm5180)III
QL46 ins-22(ok3616)III
QL14 ins-23(tm1875)III
QL47 ins-25(ok2773)I
QL16 ins-26(tm1983)I
QL13 ins-27(ok2474)I
QL48 ins-28(ok2722)I
QL21 ins-29(tm1922)I
QL17 ins-30(ok2343)I
QL49 ins-31(ok3543)II
QL50 ins-33(tm2988)I
QL15 ins-34(tm3095)IV
QL51 ins-35(ok3297)V
QL20 ins-38(tm2632)II
QZ83 daf-28(tm2308)V
ILP double mutants with daf-2(e1368)
QZ135 daf-2(e1368)III; ins-1(nr2091)IV
QL77 ins-2(tm4467)II; daf-2(e1368)III
QL44 ins-3(tm3608)II; daf-2(e1368)III
QL43 ins-4(tm3620)II; daf-2(e1368)III
QL36 ins-5(tm2560)II; daf-2(e1368)III
QZ128 ins-6(tm2416)II; daf-2(e1368)III
QL135 daf-2(e1368)III; ins-7(tm2001)IV
QL61 daf-2(e1368)III; ins-8(tm4144)IV
QL42 daf-2(e1368)III; ins-9(tm3618)X
QL39 daf-2(e1368)III; ins-10(tm3498)V
QL40 ins-11(tm1053)II; daf-2(e1368)III
QL35 ins-12(tm2918)II; daf-2(e1368)III
QL128 ins-13(tm4856)II; daf-2(e1368)III
QL136 ins-14(tm4886)II; daf-2(e1368)III
QL54 ins-15(ok3444)II; daf-2(e1368)III
QL62 ins-16(ok2919)III; daf-2(e1368)III
QZ421 ins-17(tm0790) daf-2(e1368)III
QL137 ins-18(tm0339)I; daf-2(e1368)III
QL190 ins-19(tm5155)II; daf-2(e1368)III
QL34 ins-20(tm1947)II; daf-2(e1368)III
QL191 ins-21(tm5180) daf-2(e1368)III
QL55 ins-22(ok3616) daf-2(e1368)III
QL30 ins-23(tm1875) daf-2(e1368)III
QL56 ins-25(ok2773)I; daf-2(e1368)III
QL32 ins-26(tm1983)I; daf-2(e1368)III
QL29 ins-27(ok2474)I; daf-2(e1368)III
QL57 ins-28(ok2722)I; daf-2(e1368)III
QL38 ins-29(tm1922)I; daf-2(e1368)III
QL33 ins-30(ok2343)I; daf-2(e1368)III
QL58 ins-31(ok3543)II; daf-2(e1368)III
QL59 ins-33(tm2988)I; daf-2(e1368)III
QL31 daf-2(e1368)III; ins-34(tm3095)IV
QL60 daf-2(e1368)III; ins-35(ok3297)V
QL37 ins-38(tm2632)II; daf-2(e1368)III
ILP double mutants with daf-28(sa191)
QZ118 ins-1(nr2091)IV; daf-28(sa191)V
QZ469 ins-2(tm4467)II; daf-28(sa191)V
QZ466 ins-3(tm3608)II; daf-28(sa191)V
QZ392 ins-4(tm3620)II; daf-28(sa191)V
QZ455 ins-5(tm2560)II; daf-28(sa191)V
QZ102 ins-6(tm2416)II; daf-28(sa191)V
QZ449 ins-8(tm4144)IV; daf-28(sa191)V
QZ467 daf-28(sa191)V; ins-9(tm3618)X
QZ465 ins-10(tm3498)V;daf-28(sa191)V
QZ489 ins-11(tm1053)II; daf-28(sa191)V
QZ461 ins-12(tm2918)II; daf-28(sa191)V
QZ633 ins-13(tm4856)II; daf-28(sa191)V
QZ634 ins-14(tm4886)II; daf-28(sa191)V
QZ448 ins-15(ok3444)II; daf-28(sa191)V
QZ444 ins-16(ok2919)III; daf-28(sa191)V
QZ393 ins-17(tm0790)III; daf-28(sa191)V
QZ159 ins-18(tm339)I; daf-28(sa191)V
QZ635 ins-19(tm5155)II; daf-28(sa191)V
QZ445 ins-20(tm1947)II; daf-28(sa191)V
QZ636 ins-21(tm5180)III; daf-28(sa191)V
QZ450 ins-22(ok3616)III; daf-28(sa191)V
QZ462 ins-23(tm1875)III; daf-28(sa191)V
QZ468 ins-25(ok2773)I; daf-28(sa191)V
QZ446 ins-26(tm1983)I; daf-28(sa191)V
QZ452 ins-27(ok2474)I; daf-28(sa191)V
QZ451 ins-28(ok2722)I; daf-28(sa191)V
QZ463 ins-29(tm1922)I; daf-28(sa191)V
QZ447 ins-30(ok2343)I; daf-28(sa191)V
QZ453 ins-31(ok3543)II; daf-28(sa191)V
QZ394 ins-33(tm2988)I; daf-28(sa191)V
QZ454 ins-34(tm3095)IV; daf-28(sa191)V
QL99 daf-28(sa191)V; ins-35(ok3297)V
QZ464 ins-38(tm2632)II; daf-28(sa191)V
Double and triple mutants among ILPs
QL118 ins-33(tm2988)I; ins-4(tm3620)II
QL119 ins-4(tm3620)II; ins-35(ok3297)V
QL132 ins-12(tm2918)II; ins-35(ok3297)V
QL198 ins-26(tm1983)I; ins-23(tm1875)III
QL199 ins-26(tm1983)I; ins-17(tm0790)III
QL200 ins-26(tm1983)I; ins-5(tm2560)II
QL201 ins-5(tm2560)II; ins-17(tm0790)III
QL202 ins-33(tm2988)I; ins-17(tm0790)III
QL203 ins-12(tm2918)II; daf-28(tm2308)V
QL204 ins-7(tm2001)IV; daf-28(tm2308)V
QL206 ins-33(tm2988)I; ins-23(tm1875)III
QL207 ins-14(tm4886)II; daf-28(tm2308)V
QL208 ins-14(tm4886)II; ins-23(tm1875)III
QL209 ins-26(tm1983)I; ins-14(tm4886)II
QL210 ins-14(tm4886)II; ins-17(tm0790)III
QL211 ins-33(tm2988)I; ins-14(tm4886)II
QL212 ins-14(tm4886)II; ins-35(ok3297)V
QL213 ins-26(tm1983)I; ins-6(tm2416)II
QL214 ins-26(tm1983)I; ins-4(tm3620)II
QL215 ins-26(tm1983)I; ins-35(ok3297)V
QL216 ins-17(tm0790)III; ins-35(ok3297)V
QL217 ins-23(tm1875)III; ins-35(ok3297)V
QL218 ins-3(tm3608)II; daf-28(tm2308)V
QL264 ins-23(tm1875)III; daf-28(tm2308)V
QL347 ins-12(tm2918) ins-6(tm2416)II
QL419 ins-33(tm2988)I; ins-4(tm3620)II
QL420 ins-33(tm2988)I; ins-5(tm2560)II
QL421 ins-33(tm2988)I; ins-7(tm2001)IV
QL422 ins-33(tm2988)I; ins-12(tm2918)II
QL423 ins-26(tm1983) ins-33(tm2988)I
QL424 ins-3(tm3608)II; ins-35(ok3297)V
QL425 ins-26(tm1983)I; ins-3(tm3608)II
QL426 ins-3(tm3608)II; ins-23(tm1875)III
QL427 ins-3(tm3608)II; ins-17(tm0790)III
QL428 ins-3(tm3608)II; ins-7(tm2001)IV
QL429 ins-12(tm2918) ins-3(tm3608)II
QL430 ins-6(tm2416) ins-14(tm4886)II
QL80 daf-28(tm2308)V; ins-35(ok3297)V
QL81 ins-33(tm2988)I; ins-35(ok3297)V
QL82 ins-17(tm0790) ins-23(tm1875)III
QL95 ins-4(tm3620)II; ins-17(tm0790)III
QL98 ins-4(tm3620)II; ins-23(tm1875)III
QZ103 ins-6(tm2416)II; daf-28(tm2308)V
QZ411 ins-4(tm3620)II; daf-28(tm2308)V
QZ412 ins-17(tm0790)III; daf-28(tm2308)V
QZ413 ins-33(tm2988)I; daf-28(tm2308)V
QZ585 ins-5(tm2560)II; daf-28(tm2308)V
QZ587 ins-6(tm2416)II; ins-17(tm0790)III
QZ588 ins-5(tm2560)II; ins-35(ok3297)V
QZ589 ins-6(tm2416)II; ins-35(ok3297)V
QZ590 ins-6(tm2416)II; ins-23(tm1875)III
QZ653 ins-23(tm1875)III; ins-7(tm2001)IV
QZ690 ins-17(tm0790)III; ins-7(tm2001)IV
QZ702 ins-26(tm1983)I; daf-28(tm2308)V
QZ737 ins-33(tm2988)I; ins-6(tm2416)II
ZC1241 ins-6(tm2416)II; ins-7(tm2001)IV
QL562 ins-33(tm2988)I; daf-28(tm2308)V; ins-35(ok3297)V
Insulin pathway mutants
QZ120 daf-2(e1368)III
QL12 daf-16(mu86)I
Strains for rescue experiments
QL273 ins-23(tm1875)III; drcEx8[ins-23 rescue plasmid, ofm-1::GFP] (35ng/ul)
QL705 ins-3(tm3608)II; daf-28(sa191)III; drcEx86[ins-3 rescue plasmid, ofm-1::GFP] (10ng/ul)
QL485 ins-3(tm3608)II; daf-28(sa191)III; drcEx63[ins-3 rescue plasmid, ofm-1::GFP] (10ng/ul)
QL486 ins-3(tm3608)II; daf-28(sa191)III; drcEx64[ins-3 rescue plasmid, ofm-1::GFP] (10ng/ul)
QL462 ins-4(tm3620)II; daf-28(sa191)III; drcEx52[ins-4 rescue plasmid;ofm-1::GFP] (35ng/ul)
QL271 ins-5(tm2560)II; daf-28(sa191)III; drcEx6[ins-5 rescue plasmid, ofm-1::GFP] (35ng/ul)
QL473 ins-21(tm5180)III; daf-28(sa191)V; drcEx60[ins-21 rescue plasmid;ofm-1::GFP] (25ng/ul)
QL474 ins-21(tm5180)III; daf-28(sa191)V; drcEx60[ins-21 rescue plasmid;ofm-1::GFP] (25ng/ul)
QL348 ins-26(tm1983)I; daf-28(sa191)V; drcEx24[ins-26 rescue plasmid, ofm-1::GFP] (35ng/ul)
QL316 ins-14(tm4886)II; daf-2(e1368)III; drcEx20[ins-14 rescue plasmid, ofm-1::GFP] (35ng/ul)
QL312 ins-33(tm2988)I; daf-2(e1368)III; drcEx15[ins-33 rescue plasmid, ofm-1::GFP] (35ng/ul)
QL310 daf-2(e1368)III; ins-35(ok3297)V; drcEx13[ins-35 rescue plasmid, ofm-1::GFP] (35ng/ul)
QL454 ins-15(ok3444)II ;daf-2(e1368)III; drcEx47[ins-15 rescue plasmid;ofm-1::GFP] (10ng/ul)
QL461 drcSi104[Pins-12::ins-12 artificial intron; unc-119(+)]I; ins-12(tm2918)II; daf-2(e1368)III
QL657 ins-31(ok3543)II;drcEx82 [ins-31 rescue plasmid;ofm-1::GFP](50ng/ul)
QL658 ins-31(ok3543)II; drcEx83 [ins-31 rescue plasmid;ofm-1::GFP](50ng/ul)
QL659 ins-31(ok3543)II; drcEx84 [ins-31 rescue plasmid;ofm-1::GFP](5ng/ul)
QL660 ins-31(ok3543)II;drcEx85 [ins-31 rescue plasmid;ofm-1::GFP](5ng/ul)
