# Supplementary material for: An Insulin-to-Insulin Regulatory Network Orchestrates Phenotypic Specificity in Development and Physiology
Source: PLoS Genet. 2014 Mar 27;10(3):e1004225. doi: 10.1371/journal.pgen.1004225 (PMC3967928; doi:10.1371/journal.pgen.1004225)
Supplement: Table S2 — Summary of data from all screens. (XLSX) [file pgen.1004225.s005.xlsx]

## Sheet: Lifespan
Genotype	Trial	Mean Lifespan	SEM	Change	% Change	P-value	Deaths	Total
N2	005_1	19.3876	0.774487				51	80
N2	006_1	20.3226	0.425557				93	100
N2	011_1	20.7941	0.597361				83	100
N2	012_1	15.123	0.554334				80	100
N2	013_1_D1 B	22.8986	0.536455				72	100
N2	013_10_QL1	18.8533	0.717954				54	60
N2	013_11_QL2	17.8184	0.561954				86	100
N2	013_12_QL3	18.0136	0.760774				36	50
N2	013_13_QL4	17.842	0.923795				43	50
N2	013_14_QL5	18.8295	0.568376				68	100
N2	013_15_QL6	17.9667	0.692454				73	100
N2	013_16_QL7	18.3089	0.515628				79	100
N2	013_17_QL8	19.6566	0.674705				40	50
N2	013_18_QL9	17.6565	0.738912				32	50
N2	013_19_QL10	18.3772	0.482713				52	70
N2	013_2_D1 M	21.164	0.632801				72	100
N2	013_20_QL11	17.935	0.377059				91	120
N2	013_21_QL12	18.1358	0.322053				79	100
N2	013_22_A1	18.7608	0.454883				76	100
N2	013_23_A2	18.9453	0.470471				71	100
N2	013_24_D5	19.6839	0.471671				74	100
N2	013_3_D2 S	19.4862	0.40607				99	140
N2	013_4_D2 V	19.1575	0.511106				74	120
N2	013_5_D3 U	18.6704	0.560347				69	100
N2	013_6_D3 Z	18.6817	0.587537				60	100
N2	013_8_M1	17.5848	0.495047				79	100
N2	013_9_M2	18.9435	0.627416				71	100
N2	014_1	20.3197	0.43842				73	97
N2	014_2	18.1444	0.470765				90	100
N2	024_01	13.2552	0.394414				81	100
N2	024_02	14.1077	0.391514				165	197
N2	024_04	12.5258	0.525197				81	100
N2	024_05	12.6332	0.542868				91	100
N2	024_06	13.2263	0.344214				174	200
N2	024_08	13.3637	0.41959				91	100
N2	024_09	14.3031	0.525457				83	100
N2	024_10	13.703	0.34951				167	200
N2	024_12	12.6879	0.532438				84	100
N2	024_13	11.3756	0.346945				157	192
N2	024_15	13.803	0.532774				86	100
N2	024_16	11.8671	0.326142				168	200
N2	042_1_AD17.1	17.7255	0.428205				101	120
N2	042_2_AD17.2	16.6263	0.484545				75	120
N2	042_3_AD17.3	19.753	0.451866				78	120
N2	042_4_AD17.4	18.5632	0.408938				105	120
N2	042_5_AD17.5	18.212	0.512403				76	120
N2	46						3883	4976
daf-28(tm2308)	024_01	13.7855	0.390594	0.530263	0.040004	0.372892	89	100
daf-28(tm2308)	024_02	14.1333	0.58517	0.0256244	0.00181634	0.663824	74	100
daf-28(tm2308)	024_04	14.373	0.624949	1.84725	0.147476	0.0138587	71	100
daf-28(tm2308)	024_05	13.5633	0.507669	0.930133	0.0736261	0.618497	85	100
daf-28(tm2308)	024_06	13.6066	0.495642	0.380308	0.028754	0.254479	81	100
daf-28(tm2308)	024_08	14.0043	0.441417	0.640544	0.0479315	0.368011	85	102
daf-28(tm2308)	024_09	14.2731	0.555785	-0.0300105	-0.00209818	0.475277	85	100
daf-28(tm2308)	024_10	14.9207	0.395378	1.21766	0.0888605	0.0357197	136	200
daf-28(tm2308)	024_12	12.7521	0.4873	0.0641939	0.00505947	0.894251	82	100
daf-28(tm2308)	024_13	13.4904	0.383108	2.11486	0.185912	0.000128334	127	200
daf-28(tm2308)	024_16	12.4658	0.373987	0.598663	0.0504473	0.17453	141	200
ins-1(nr2091)	024_01	12.6148	0.372653	-0.640417	-0.0483142	0.390216	71	100
ins-1(nr2091)	024_02	13.1311	0.683993	-0.976654	-0.0692283	0.604759	65	97
ins-1(nr2091)	024_05	11.8765	0.542982	-0.756737	-0.0599007	0.258493	73	100
ins-1(nr2091)	024_09	12.8238	0.508341	-1.47926	-0.103422	0.0156777	70	100
ins-1(nr2091)	024_10	13.9992	0.40252	0.296175	0.0216138	0.495457	138	200
ins-1(nr2091)	024_13	12.1493	0.364438	0.773762	0.0680195	0.298066	135	200
ins-1(nr2091)	024_15	12.168	0.520962	-1.63498	-0.118451	0.00568127	71	100
ins-1(nr2091)	024_16	12.1738	0.388321	0.306736	0.0258476	0.492585	134	200
ins-2(tm4467)	013_18_QL9	17.8421	0.689232	0.185599	0.0105116	0.798003	39	50
ins-2(tm4467)	013_6_D3 Z	18.7826	0.404871	0.100884	0.00540016	0.544634	79	110
ins-2(tm4467)	013_9_M2	18.3893	0.683419	-0.554236	-0.0292573	0.805301	71	100
ins-3(tm3608)	013_10_QL1	17.9397	0.844217	-0.913567	-0.0484566	0.316148	40	50
ins-3(tm3608)	013_11_QL2	17.7917	1.18019	-0.0267175	-0.00149943	0.116171	29	50
ins-4(tm3620)	012_1	16.5542	0.503213	1.43119	0.094636	0.123066	74	100
ins-4(tm3620)	013_10_QL1	17.4935	0.854733	-1.35982	-0.0721261	0.219597	35	41
ins-4(tm3620)	013_11_QL2	16.5129	0.688108	-1.30552	-0.0732679	0.083943	40	50
ins-4(tm3620)	013_8_M1	15.3099	0.525898	-2.27481	-0.129363	0.0174314	83	100
ins-4(tm3620)	014_1	20.0545	0.446335	-0.265264	-0.0130545	0.551254	72	94
ins-4(tm3620)	014_2	16.8108	0.516512	-1.33367	-0.0735031	0.17732	87	100
ins-5(tm2560)	013_10_QL1	18.5889	0.928401	-0.264425	-0.0140254	0.83278	42	50
ins-5(tm2560)	013_12_QL3	17.5714	0.6465	-0.442127	-0.0245441	0.731058	42	51
ins-6(tm2416)	005_1	21.0484	0.844919	1.66075	0.08566	0.010365	59	80
ins-6(tm2416)	011_1	22.8926	0.718279	2.09856	0.100921	0.00782651	88	99
ins-6(tm2416)	024_01	14.3735	0.454078	1.11825	0.0843628	0.0164525	83	100
ins-6(tm2416)	024_02	13.8794	0.626049	-0.228315	-0.0161837	0.261679	77	97
ins-6(tm2416)	024_04	15.4105	0.724015	2.88474	0.230304	0.000121435	74	100
ins-6(tm2416)	024_06	15.7057	0.603761	2.47944	0.187464	4.24229e-06	84	100
ins-6(tm2416)	024_08	13.9331	0.546967	0.569361	0.0426049	0.0239808	83	100
ins-6(tm2416)	024_09	13.2641	0.517397	-1.03903	-0.0726441	0.304619	82	100
ins-6(tm2416)	024_10	15.4788	0.387028	1.77576	0.129589	4.87159e-07	262	401
ins-6(tm2416)	024_12	13.1308	0.495136	0.442965	0.0349125	0.734198	89	100
ins-6(tm2416)	024_13	12.9655	0.330482	1.58995	0.139769	2.10821e-06	288	400
ins-6(tm2416)	024_15	14.3206	0.674713	0.517631	0.0375013	0.227773	61	100
ins-6(tm2416)	024_16	13.2161	0.364578	1.349	0.113676	3.97185e-05	260	400
ins-7(tm1907)	005_1	22.1524	0.50888	2.76479	0.142606	0.000654963	115	160
ins-7(tm1907)	011_1	23.6772	0.54835	2.88312	0.138651	8.11776e-05	151	199
ins-7(tm1907)	014_2	18.2262	0.628457	0.0817593	0.00450602	0.1913	93	100
ins-7(tm2001)	005_1	21.0562	0.439381	1.66855	0.0860627	0.0900649	115	161
ins-7(tm2001)	006_1	20.1142	0.479655	-0.208392	-0.0102542	0.768659	93	100
ins-7(tm2001)	011_1	22.7252	0.400008	1.93116	0.0928707	0.0147926	178	203
ins-8(tm4144)	013_13_QL4	18.5357	0.813348	0.693696	0.03888	0.971582	43	50
ins-8(tm4144)	013_14_QL5	18.7007	0.807668	-0.128769	-0.00683868	0.619848	30	50
ins-9(tm3618)	013_10_QL1	16.8245	0.922022	-2.02874	-0.107607	0.233677	38	50
ins-9(tm3618)	013_11_QL2	18.1205	0.955196	0.302058	0.016952	0.314002	40	50
ins-10(tm3498)	013_11_QL2	18.5765	0.830537	0.758103	0.042546	0.493298	41	50
ins-11(tm1053)	006_1	19.1559	0.456917	-1.16672	-0.0574101	0.0956265	92	100
ins-11(tm1053)	013_11_QL2	16.9591	0.881534	-0.859306	-0.0482257	0.477969	33	50
ins-12(tm2918)	013_11_QL2	17.5084	0.851426	-0.310067	-0.0174015	0.927695	45	50
ins-13(tm4856)	013_19_QL10	18.2523	0.604719	-0.124914	-0.00679721	0.642106	47	70
ins-13(tm4856)	013_20_QL11	19.1992	0.598025	1.26423	0.0704899	0.0403886	40	60
ins-14(tm4886)	013_19_QL10	18.886	0.395528	0.508751	0.0276838	0.6686	59	70
ins-14(tm4886)	013_20_QL11	17.7583	0.610156	-0.176715	-0.00985309	0.538295	51	60
ins-15(ok3444)	013_13_QL4	19.0263	0.879504	1.18432	0.0663785	0.628733	38	50
ins-15(ok3444)	013_14_QL5	18.96	0.745056	0.130545	0.00693299	0.950858	42	50
ins-16(ok2919)	013_14_QL5	17.6868	0.712151	-1.14265	-0.0606839	0.228125	44	50
ins-16(ok2919)	013_15_QL6	21.1025	0.898352	3.13578	0.174533	0.0294935	41	50
ins-16(ok2919)	013_17_QL8	19.425	0.4923	-0.231589	-0.0117818	0.216706	40	50
ins-17(tm790)	012_1	17.1866	0.396768	2.06352	0.136448	0.00171181	175	198
ins-17(tm790)	013_10_QL1	20.9487	0.831615	2.09543	0.111144	0.0411126	39	50
ins-17(tm790)	013_2_D1 M	24.6445	0.631206	3.48046	0.164452	7.98065e-05	65	100
ins-17(tm790)	013_20_QL11	19.0081	0.432598	1.07315	0.0598356	0.0030746	102	120
ins-17(tm790)	014_1	19.6434	0.562069	-0.676292	-0.0332825	0.861504	66	88
ins-17(tm790)	014_2	18.0215	0.590968	-0.122968	-0.00677716	0.758946	80	100
ins-17(tm790)	042_1_AD17.1	19.161	0.53524	1.43557	0.080989	0.00233387	100	119
ins-17(tm790)	042_2_AD17.2	17.7384	0.490106	1.11207	0.066886	0.0603374	96	120
ins-17(tm790)	042_3_AD17.3	18.2823	0.48109	-1.47076	-0.0744577	0.140163	87	120
ins-17(tm790)	042_4_AD17.4	19.4745	0.502807	0.911337	0.0490939	0.158525	75	90
ins-17(tm790)	042_5_AD17.5	18.997	0.563661	0.784946	0.0431004	0.133933	89	120
ins-18(tm339)	013_19_QL10	19.1221	0.363091	0.744939	0.040536	0.563759	61	70
ins-18(tm339)	013_20_QL11	16.8889	0.543625	-1.04608	-0.0583262	0.222058	45	60
ins-19(tm5155)	013_21_QL12	19.2632	0.42454	1.12731	0.0621592	0.000477301	85	100
ins-19(tm5155)	013_22_A1	18.8809	0.549833	0.120108	0.0064021	0.698628	34	50
ins-19(tm5155)	013_24_D5	18.1033	0.44669	-1.58065	-0.0803016	0.0209889	71	100
ins-20(tm1947)	013_11_QL2	19.7443	0.904278	1.92588	0.108084	0.164352	28	50
ins-20(tm1947)	013_15_QL6	17.8131	0.821894	-0.153608	-0.00854957	0.590874	34	50
ins-20(tm1947)	013_16_QL7	19.296	0.629739	0.987028	0.0539096	0.208416	56	101
ins-20(tm1947)	013_8_M1	18.337	0.459038	0.752235	0.0427777	0.15438	113	200
ins-21(tm5180)	013_21_QL12	19.0856	0.381518	0.949708	0.0523664	0.00435891	90	99
ins-21(tm5180)	013_22_A1	18.8802	0.365754	0.119416	0.00636521	0.586516	90	100
ins-21(tm5180)	013_24_D5	18.9526	0.385703	-0.73134	-0.0371542	0.132137	85	100
ins-22(ok3616)	013_13_QL4	19.7559	0.965082	1.91395	0.107272	0.0572366	45	50
ins-22(ok3616)	013_14_QL5	20.2984	0.982803	1.46892	0.0780118	0.0139439	37	50
ins-22(ok3616)	013_17_QL8	20.1898	0.761226	0.533184	0.0271249	0.182363	41	50
ins-22(ok3616)	013_3_D2 S	20.0518	0.473049	0.565591	0.0290252	0.239192	88	140
ins-23(tm1875)	012_1	18.7971	0.376956	3.67408	0.242946	1.31748e-07	240	293
ins-23(tm1875)	013_1_D1 B	24.0402	0.778757	1.14158	0.0498536	0.0169507	69	100
ins-23(tm1875)	013_11_QL2	18.7961	0.996341	0.977658	0.0548678	0.0397174	41	51
ins-23(tm1875)	014_2	20.8888	0.644588	2.74431	0.151248	2.03852e-05	94	100
ins-25(ok2773)	013_13_QL4	17.7976	0.79775	-0.0443814	-0.00248747	0.314319	43	50
ins-25(ok2773)	013_14_QL5	18.1689	0.637477	-0.660612	-0.0350839	0.127461	39	50
ins-26(tm1983)	013_12_QL3	17.1853	0.895666	-0.828261	-0.0459799	0.724508	31	50
ins-27(ok2474)	013_11_QL2	16.3908	0.775955	-1.42765	-0.0801218	0.121014	40	50
ins-27(ok2474)	013_23_A2	18.3567	0.507005	-0.588652	-0.0310711	0.553418	65	100
ins-28(ok2722)	013_13_QL4	19.3765	0.792488	1.5345	0.0860048	0.854082	39	50
ins-28(ok2722)	013_15_QL6	20.2625	0.846373	2.29578	0.12778	0.295323	40	50
ins-28(ok2722)	013_5_D3 U	18.0349	0.447153	-0.635496	-0.0340376	0.225881	90	120
ins-29(tm1922)	006_1	20.2477	0.501027	-0.0748408	-0.00368264	0.520926	88	100
ins-29(tm1922)	013_11_QL2	15.7978	0.700251	-2.02062	-0.1134	0.018962	33	50
ins-29(tm1922)	013_15_QL6	20.0228	0.830137	2.05609	0.114439	0.211548	47	50
ins-30(ok2343)	013_12_QL3	14.649	0.703366	-3.3646	-0.186781	0.00432996	39	50
ins-30(ok2343)	013_15_QL6	20.7609	1.16056	2.79414	0.155518	0.0538143	29	50
ins-30(ok2343)	013_16_QL7	16.9626	0.537236	-1.34631	-0.073533	0.180008	77	100
ins-31(ok3543)	013_13_QL4	19.9737	0.629918	2.13169	0.119476	0.862882	38	50
ins-31(ok3543)	013_15_QL6	20.7658	0.707325	2.79909	0.155793	0.241829	34	50
ins-31(ok3543)	013_4_D2 V	18.2128	0.325183	-0.944627	-0.0493086	0.0162512	92	120
ins-33(tm2988)	013_13_QL4	19.0391	0.829176	1.19713	0.0670964	0.923261	41	50
ins-33(tm2988)	013_15_QL6	18.6532	0.897737	0.686484	0.0382086	0.931647	42	50
ins-33(tm2988)	014_1	19.0907	0.480963	-1.22901	-0.0604837	0.046807	72	90
ins-34(tm3095)	013_11_QL2	18.0517	0.882746	0.233258	0.0130908	0.682178	43	50
ins-35(ok3297)	013_13_QL4	19.4632	0.876518	1.62123	0.0908659	0.842614	35	50
ins-35(ok3297)	013_14_QL5	18.7505	0.673044	-0.079029	-0.00419709	0.609824	43	50
ins-38(tm2632)	013_11_QL2	17.5504	0.815626	-0.26805	-0.0150434	0.838689	41	50

## Sheet: Dauer Entry
Genotype	Trial	Dauer	L4	Ratio (% Dauers)	Baseline (% difference with control)	Difference compared to pooled numbers
N2	004_1_DA1	0	99	0		-2.73353
N2	004_10_D7	4	88	4.34783		1.61429
N2	004_11_D8	7	86	7.52688		4.79335
N2	004_12_D9	5	89	5.31915		2.58561
N2	004_15_DA4	6	185	3.14136		0.407827
N2	004_16_DA5	8	189	4.06091		1.32738
N2	004_17_DA6	3	132	2.22222		-0.511312
N2	004_18_DA7	7	146	4.57516		1.84163
N2	004_2_DA2	0	98	0		-2.73353
N2	004_3_DA3	0	100	0		-2.73353
N2	004_4_D1	0	96	0		-2.73353
N2	004_5_D2	1	95	1.04167		-1.69187
N2	004_6_D3	0	89	0		-2.73353
N2	004_7_D4	0	86	0		-2.73353
N2	004_8_D5	0	86	0		-2.73353
N2	004_9_D6	1	90	1.0989		-1.63463
N2	A:1	8	277	2.80702		0.0734833
N2	A:2	8	281	2.76817		0.0346319
N2	A:3	3	566	0.527241		-2.20629
N2	A:4	4	184	2.12766		-0.605875
N2	B:1	0	94	0		-2.73353
N2	B:10	0	132	0		-2.73353
N2	B:2	1	93	1.06383		-1.6697
N2	B:3	1	94	1.05263		-1.6809
N2	B:4	0	97	0		-2.73353
N2	B:5	8	86	8.51064		5.7771
N2	B:6	0	89	0		-2.73353
N2	B:7	1	86	1.14943		-1.58411
N2	B:8	0	93	0		-2.73353
N2	B:9	0	93	0		-2.73353
N2	C:1	14	128	9.85915		7.12562
N2	C:2	14	189	6.89655		4.16302
N2	C:3	23	183	11.165		8.43151
N2	33	127	4519	2.73353
daf-28(tm2308)	B:1	74	23	76.2887	76.2887	4.92554
daf-28(tm2308)	B:10	102	24	80.9524	80.9524	9.58927
daf-28(tm2308)	B:2	70	21	76.9231	75.8592	5.55996
daf-28(tm2308)	B:3	72	19	79.1209	78.0682	7.75776
daf-28(tm2308)	B:4	47	39	54.6512	54.6512	-16.712
daf-28(tm2308)	B:5	91	4	95.7895	87.2788	24.4264
daf-28(tm2308)	B:7	35	60	36.8421	35.6927	-34.521
daf-28(tm2308)	B:8	56	42	57.1429	57.1429	-14.2203
daf-28(tm2308)	B:9	76	18	80.8511	80.8511	9.48795
ins-1(nr2091)	B:1	0	95	0	0	-1.78082
ins-1(nr2091)	B:2	0	94	0	-1.06383	-1.78082
ins-1(nr2091)	B:3	1	76	1.2987	0.24607	-0.482121
ins-1(nr2091)	B:4	0	80	0	0	-1.78082
ins-1(nr2091)	B:5	4	98	3.92157	-4.58907	2.14075
ins-1(nr2091)	B:6	0	99	0	0	-1.78082
ins-1(nr2091)	B:7	1	93	1.06383	-0.0855955	-0.716992
ins-1(nr2091)	B:9	7	82	7.86517	7.86517	6.08435
ins-2(tm4467)	004_10_D7	9	156	5.45455	1.10672	2.47352
ins-2(tm4467)	004_12_D9	11	176	5.88235	0.563204	2.90132
ins-2(tm4467)	A:1	1	97	1.02041	-1.78661	-1.96062
ins-2(tm4467)	A:2	0	95	0	-2.76817	-2.98103
ins-2(tm4467)	A:3	1	192	0.518135	-0.00910606	-2.4629
ins-3(tm3608)	004_8_D5	0	94	0	0	-1.7301
ins-3(tm3608)	A:1	5	89	5.31915	2.51213	3.58905
ins-3(tm3608)	A:2	1	95	1.04167	-1.7265	-0.688437
ins-3(tm3608)	A:3	0	97	0	-0.527241	-1.7301
ins-3(tm3608)	A:4	4	193	2.03046	-0.0972027	0.300353
ins-4(tm3620)	004_1_DA1	0	205	0	0	-3.10479
ins-4(tm3620)	004_3_DA3	0	199	0	0	-3.10479
ins-4(tm3620)	004_8_D5	11	82	11.828	11.828	8.72317
ins-4(tm3620)	A:1	0	94	0	-2.80702	-3.10479
ins-4(tm3620)	A:2	13	71	15.4762	12.708	12.3714
ins-4(tm3620)	A:3	0	98	0	-0.527241	-3.10479
ins-5(tm2560)	004_6_D3	0	94	0	0	-1.64179
ins-5(tm2560)	A:1	8	82	8.88889	6.08187	7.2471
ins-5(tm2560)	A:2	0	94	0	-2.76817	-1.64179
ins-5(tm2560)	A:3	2	192	1.03093	0.503687	-0.610863
ins-5(tm2560)	A:4	1	197	0.505051	-1.62261	-1.13674
ins-6(tm2416)	B:1	11	85	11.4583	11.4583	5.21569
ins-6(tm2416)	B:2	8	91	8.08081	7.01698	1.83817
ins-6(tm2416)	B:3	3	89	3.26087	2.20824	-2.98177
ins-6(tm2416)	B:4	0	96	0	0	-6.24264
ins-6(tm2416)	B:5	14	75	15.7303	7.2197	9.4877
ins-6(tm2416)	B:6	5	92	5.15464	5.15464	-1.088
ins-6(tm2416)	B:7	0	92	0	-1.14943	-6.24264
ins-6(tm2416)	B:8	2	92	2.12766	2.12766	-4.11498
ins-6(tm2416)	B:9	10	84	10.6383	10.6383	4.39566
ins-7(tm1907)	B:1	11	71	13.4146	13.4146	1.12413
ins-7(tm1907)	B:2	11	86	11.3402	10.2764	-0.950297
ins-7(tm2001)	004_15_DA4	10	155	6.06061	2.91924	-5.63128
ins-7(tm2001)	004_16_DA5	12	147	7.54717	3.48626	-4.14471
ins-7(tm2001)	C:2	24	182	11.6505	4.75393	-0.041399
ins-7(tm2001)	C:3	39	158	19.797	8.63191	8.10507
ins-8(tm4144)	004_9_D6	2	88	2.22222	1.12332	-0.165837
ins-8(tm4144)	A:1	0	94	0	-2.80702	-2.38806
ins-8(tm4144)	A:2	3	90	3.22581	0.45764	0.837747
ins-8(tm4144)	A:3	8	188	4.08163	3.55439	1.69357
ins-8(tm4144)	A:4	3	194	1.52284	-0.604817	-0.865217
ins-9(tm3618)	004_7_D4	0	85	0	0	-1.23457
ins-9(tm3618)	A:1	6	89	6.31579	3.50877	5.08122
ins-9(tm3618)	A:2	1	97	1.02041	-1.74776	-0.21416
ins-9(tm3618)	A:3	0	93	0	-0.527241	-1.23457
ins-9(tm3618)	A:4	0	196	0	-2.12766	-1.23457
ins-10(tm3498)	004_1_DA1	9	198	4.34783	4.34783	-6.99004
ins-10(tm3498)	004_7_D4	11	82	11.828	11.828	0.490089
ins-10(tm3498)	A:1	11	86	11.3402	8.53319	0.0023377
ins-10(tm3498)	A:2	2	97	2.0202	-0.747964	-9.31767
ins-10(tm3498)	A:3	40	155	20.5128	19.9856	9.17495
ins-10(tm3498)	A:4	27	164	14.1361	12.0085	2.79826
ins-11(tm1053)	004_7_D4	0	94	0	0	-1.46444
ins-11(tm1053)	A:1	2	96	2.04082	-0.766201	0.576381
ins-11(tm1053)	A:2	1	92	1.07527	-1.6929	-0.389166
ins-11(tm1053)	A:3	4	189	2.07254	1.5453	0.608104
ins-12(tm2918)	004_6_D3	0	92	0	0	-2.2869
ins-12(tm2918)	A:1	3	91	3.19149	0.384472	0.904587
ins-12(tm2918)	A:2	0	96	0	-2.76817	-2.2869
ins-12(tm2918)	A:3	8	191	4.0201	3.49286	1.7332
ins-13(tm4856)	004_15_DA4	4	165	2.36686	-0.774497	-7.32172
ins-13(tm4856)	004_16_DA5	11	159	6.47059	2.40967	-3.21799
ins-13(tm4856)	C:1	18	130	12.1622	2.30301	2.47358
ins-13(tm4856)	C:2	38	142	21.1111	14.2146	11.4225
ins-13(tm4856)	C:3	13	187	6.5	-4.66505	-3.18858
ins-14(tm4886)	004_15_DA4	3	195	1.51515	-1.62621	-8.87911
ins-14(tm4886)	004_16_DA5	8	172	4.44444	0.383531	-5.94982
ins-14(tm4886)	C:1	24	122	16.4384	6.5792	6.04409
ins-14(tm4886)	C:2	31	162	16.0622	9.16562	5.66791
ins-14(tm4886)	C:3	21	99	17.5	6.33495	7.10573
ins-15(ok3444)	004_12_D9	13	158	7.60234	2.28319	4.73838
ins-15(ok3444)	004_8_D5	0	90	0	0	-2.86396
ins-15(ok3444)	A:1	0	96	0	-2.80702	-2.86396
ins-15(ok3444)	A:2	7	88	7.36842	4.60025	4.50446
ins-15(ok3444)	A:3	1	193	0.515464	-0.0117769	-2.3485
ins-15(ok3444)	A:4	3	189	1.5625	-0.56516	-1.30146
ins-16(ok2919)	004_10_D7	7	82	7.86517	3.51734	4.67852
ins-16(ok2919)	A:1	2	93	2.10526	-0.701754	-1.08138
ins-16(ok2919)	A:2	4	91	4.21053	1.44236	1.02388
ins-16(ok2919)	A:3	3	186	1.5873	1.06006	-1.59934
ins-16(ok2919)	A:4	5	186	2.6178	0.490141	-0.568845
ins-17(tm790)	004_7_D4	0	90	0	0	-2.41287
ins-17(tm790)	A:1	0	95	0	-2.80702	-2.41287
ins-17(tm790)	A:2	9	81	10	7.23183	7.58713
ins-17(tm790)	A:3	0	98	0	-0.527241	-2.41287
ins-18(tm339)	004_15_DA4	5	171	2.84091	-0.300452	-2.23406
ins-18(tm339)	004_16_DA5	11	144	7.09677	3.03586	2.0218
ins-18(tm339)	B:4	1	89	1.11111	1.11111	-3.96386
ins-18(tm339)	B:5	15	75	16.6667	8.15603	11.5917
ins-18(tm339)	B:6	6	83	6.74157	6.74157	1.6666
ins-18(tm339)	B:7	1	91	1.08696	-0.0624688	-3.98801
ins-18(tm339)	B:8	0	86	0	0	-5.07497
ins-18(tm339)	B:9	5	84	5.61798	5.61798	0.543006
ins-19(tm5155)	004_17_DA6	6	119	4.8	2.57778	-2.52601
ins-19(tm5155)	004_18_DA7	14	134	9.45946	4.8843	2.13345
ins-20(tm1947)	004_5_D2	1	97	1.02041	-0.0212585	-1.23262
ins-20(tm1947)	A:1	5	91	5.20833	2.40132	2.9553
ins-20(tm1947)	A:2	0	188	0	-2.76817	-2.25303
ins-20(tm1947)	A:3	7	188	3.58974	3.0625	1.33671
ins-21(tm5180)	004_17_DA6	7	141	4.72973	2.50751	-0.621441
ins-21(tm5180)	004_18_DA7	9	142	5.96026	1.3851	0.609094
ins-22(ok3616)	004_8_D5	0	85	0	0	-0.895522
ins-22(ok3616)	A:1	0	97	0	-2.80702	-0.895522
ins-22(ok3616)	A:2	0	99	0	-2.76817	-0.895522
ins-22(ok3616)	A:3	5	187	2.60417	2.07693	1.70864
ins-22(ok3616)	A:4	1	196	0.507614	-1.62005	-0.387908
ins-23(tm1875)	004_4_D1	0	90	0	0	-2.77778
ins-23(tm1875)	A:1	3	91	3.19149	0.384472	0.413712
ins-23(tm1875)	A:2	1	92	1.07527	-1.6929	-1.70251
ins-23(tm1875)	A:3	9	182	4.71204	4.1848	1.93426
ins-25(ok2773)	004_9_D6	0	90	0	-1.0989	-0.41841
ins-25(ok2773)	A:1	0	97	0	-2.80702	-0.41841
ins-25(ok2773)	A:2	1	93	1.06383	-1.70434	0.64542
ins-25(ok2773)	A:3	1	196	0.507614	-0.0196266	0.0892042
ins-26(tm1983)	004_2_DA2	8	197	3.90244	3.90244	1.18887
ins-26(tm1983)	004_3_DA3	1	206	0.483092	0.483092	-2.23048
ins-26(tm1983)	004_5_D2	5	89	5.31915	4.27748	2.60558
ins-26(tm1983)	A:1	2	98	2	-0.807018	-0.713568
ins-26(tm1983)	A:2	3	193	1.53061	-1.23755	-1.18296
ins-26(tm1983)	A:3	8	185	4.14508	3.61784	1.43151
ins-27(ok2474)	004_4_D1	1	95	1.04167	1.04167	-2.62325
ins-27(ok2474)	A:1	1	86	1.14943	-1.65759	-2.5155
ins-27(ok2474)	A:2	15	181	7.65306	4.8849	3.98814
ins-27(ok2474)	A:3	4	190	2.06186	1.53461	-1.60307
ins-28(ok2722)	004_10_D7	13	74	14.9425	10.5947	9.35181
ins-28(ok2722)	004_11_D8	16	181	8.12183	0.594946	2.53111
ins-28(ok2722)	004_9_D6	4	82	4.65116	3.55226	-0.939555
ins-28(ok2722)	A:1	0	97	0	-2.80702	-5.59072
ins-28(ok2722)	A:2	0	98	0	-2.76817	-5.59072
ins-28(ok2722)	A:3	4	186	2.10526	1.57802	-3.48545
ins-28(ok2722)	A:4	16	177	8.29016	6.1625	2.69944
ins-29(tm1922)	004_6_D3	1	91	1.08696	1.08696	-0.788043
ins-29(tm1922)	A:1	0	95	0	-2.80702	-1.875
ins-29(tm1922)	A:2	0	97	0	-2.76817	-1.875
ins-29(tm1922)	A:3	8	188	4.08163	3.55439	2.20663
ins-30(ok2343)	004_5_D2	3	89	3.26087	2.2192	-1.06104
ins-30(ok2343)	A:1	0	98	0	-2.80702	-4.32191
ins-30(ok2343)	A:2	4	94	4.08163	1.31347	-0.240275
ins-30(ok2343)	A:3	12	181	6.21762	5.69038	1.89571
ins-30(ok2343)	A:4	10	180	5.26316	3.1355	0.94125
ins-31(ok3543)	004_10_D7	18	62	22.5	18.1522	18.3537
ins-31(ok3543)	004_11_D8	8	164	4.65116	-2.87572	0.504821
ins-31(ok3543)	A:1	1	90	1.0989	-1.70812	-3.04744
ins-31(ok3543)	A:2	0	95	0	-2.76817	-4.14634
ins-31(ok3543)	A:3	3	191	1.54639	1.01915	-2.59995
ins-31(ok3543)	A:4	4	184	2.12766	0	-2.01868
ins-33(tm2988)	004_1_DA1	2	203	0.97561	0.97561	-11.286
ins-33(tm2988)	004_12_D9	39	148	20.8556	15.5365	8.59403
ins-33(tm2988)	004_9_D6	9	72	11.1111	10.0122	-1.15047
ins-33(tm2988)	A:1	0	96	0	-2.80702	-12.2616
ins-33(tm2988)	A:2	32	52	38.0952	35.3271	25.8337
ins-33(tm2988)	A:3	8	73	9.87654	9.3493	-2.38504
ins-34(tm3095)	004_4_D1	0	96	0	0	-2.43902
ins-34(tm3095)	A:1	4	193	2.03046	-0.776561	-0.408568
ins-34(tm3095)	A:2	10	186	5.10204	2.33387	2.66302
ins-34(tm3095)	A:3	0	85	0	-0.527241	-2.43902
ins-35(ok3297)	004_2_DA2	9	194	4.4335	4.4335	-5.57801
ins-35(ok3297)	004_9_D6	12	80	13.0435	11.9446	3.03197
ins-35(ok3297)	A:1	1	96	1.03093	-1.77609	-8.98058
ins-35(ok3297)	A:2	6	89	6.31579	3.54762	-3.69572
ins-35(ok3297)	A:3	33	155	17.5532	17.026	7.54168
ins-35(ok3297)	A:4	26	168	13.4021	11.2744	3.39055
ins-38(tm2632)	004_6_D3	0	94	0	0	-2.25873
ins-38(tm2632)	A:1	3	95	3.06122	0.254207	0.802498
ins-38(tm2632)	A:2	1	96	1.03093	-1.73724	-1.2278
ins-38(tm2632)	A:3	7	191	3.53535	3.00811	1.27663

## Sheet: Dauer Entry daf-2(e1368)
Genotype	Trial	Dauer	L4	Ratio (% Dauers)	Baseline (% difference with control)	Difference compared to pooled numbers
daf-2(e1368)	002_1_D1	33	65	33.6735		6.46066
daf-2(e1368)	002_10_DA5	19	76	20		-7.21281
daf-2(e1368)	002_11_DA6	33	51	39.2857		12.0729
daf-2(e1368)	002_12_DA7	34	68	33.3333		6.12053
daf-2(e1368)	002_13_DA8	49	53	48.0392		20.8264
daf-2(e1368)	002_14_DA9	33	174	15.942		-11.2708
daf-2(e1368)	002_15_DA10	25	114	17.9856		-9.22719
daf-2(e1368)	002_16_DA11	43	156	21.608		-5.60477
daf-2(e1368)	002_17_DA12	41	177	18.8073		-8.40547
daf-2(e1368)	002_18_DA13	80	113	41.4508		14.238
daf-2(e1368)	002_19_DA14	59	138	29.9492		2.73643
daf-2(e1368)	002_2_D2	45	60	42.8571		15.6443
daf-2(e1368)	002_20_DA15	42	109	27.8146		0.601764
daf-2(e1368)	002_21_DA16	26	120	17.8082		-9.40459
daf-2(e1368)	002_3_D3	43	95	31.1594		3.94661
daf-2(e1368)	002_4_D4	22	82	21.1538		-6.05896
daf-2(e1368)	002_5_D5	35	64	35.3535		8.14073
daf-2(e1368)	002_6_DA1	23	70	24.7312		-2.48162
daf-2(e1368)	002_7_DA2	20	80	20		-7.21281
daf-2(e1368)	002_8_DA3	14	89	13.5922		-13.6206
daf-2(e1368)	002_9_DA4	11	90	10.8911		-16.3217
daf-2(e1368)	F:1	66	223	22.8374		-4.37544
daf-2(e1368)	F:2	8	91	8.08081		-19.132
daf-2(e1368)	F:3	8	89	8.24742		-18.9654
daf-2(e1368)	F:4	8	85	9.41176		-17.801
daf-2(e1368)	H:1	94	114	45.1923		17.9795
daf-2(e1368)	H:2	98	103	48.7562		21.5434
daf-2(e1368)	G:1	13	85	13.2653		-13.9475
daf-2(e1368)	G:2	55	47	53.9216		26.7088
daf-2(e1368)	G:3	28	68	29.1667		1.95386
daf-2(e1368)	G:4	18	77	18.9474		-8.26544
daf-2(e1368)	G:5	30	66	31.25		4.03719
daf-2(e1368)	32	1156	3092	27.2128
daf-2(e1368);daf-28(tm2308)	G:1	90	2	97.8261	84.5608	-1.19159
daf-2(e1368);daf-28(tm2308)	G:2	97	1	98.9796	45.058	-0.0380899
daf-2(e1368);daf-28(tm2308)	G:3	103	1	99.0385	69.8718	0.0207798
daf-2(e1368);daf-28(tm2308)	G:4	106	0	100	81.0526	0.982318
daf-2(e1368);daf-28(tm2308)	G:5	108	1	99.0826	67.8326	0.0648871
daf-2(e1368);ins-1(nr2091)	G:1	0	84	0	-13.2653	-10.7143
daf-2(e1368);ins-1(nr2091)	G:2	16	79	16.8421	-37.0795	6.12782
daf-2(e1368);ins-1(nr2091)	G:3	10	90	10	-19.1667	-0.714286
daf-2(e1368);ins-1(nr2091)	G:4	9	92	8.91089	-10.0365	-1.80339
daf-2(e1368);ins-1(nr2091)	G:5	16	80	16.6667	-14.5833	5.95238
daf-2(e1368);ins-2(tm4467)	002_5_D5	33	77	30	-5.35354	14.1432
daf-2(e1368);ins-2(tm4467)	F:1	12	83	12.6316	-10.2058	-3.2252
daf-2(e1368);ins-2(tm4467)	F:2	10	82	10.8696	2.78876	-4.98721
daf-2(e1368);ins-2(tm4467)	F:3	7	87	7.44681	-0.800614	-8.40997
daf-2(e1368);ins-3(tm3608)	002_3_D3	42	60	41.1765	10.0171	24.3697
daf-2(e1368);ins-3(tm3608)	002_9_DA4	23	183	11.165	0.273959	-5.64167
daf-2(e1368);ins-3(tm3608)	F:1	10	89	10.101	-12.7364	-6.70571
daf-2(e1368);ins-3(tm3608)	F:2	14	79	15.0538	6.97296	-1.75296
daf-2(e1368);ins-3(tm3608)	F:3	11	84	11.5789	3.33152	-5.22778
daf-2(e1368);ins-4(tm3620)	002_13_DA8	111	94	54.1463	6.10713	18.7879
daf-2(e1368);ins-4(tm3620)	002_3_D3	53	70	43.0894	11.93	7.73099
daf-2(e1368);ins-4(tm3620)	002_9_DA4	55	151	26.699	15.8079	-8.65942
daf-2(e1368);ins-4(tm3620)	F:1	30	67	30.9278	8.09046	-4.43061
daf-2(e1368);ins-4(tm3620)	F:2	24	72	25	16.9192	-10.3584
daf-2(e1368);ins-4(tm3620)	F:3	18	78	18.75	10.5026	-16.6084
daf-2(e1368);ins-5(tm2560)	002_2_D2	28	112	20	-22.8571	8.19777
daf-2(e1368);ins-5(tm2560)	002_9_DA4	24	173	12.1827	1.29165	0.380508
daf-2(e1368);ins-5(tm2560)	F:1	4	94	4.08163	-18.7557	-7.7206
daf-2(e1368);ins-5(tm2560)	F:2	12	82	12.766	4.68515	0.963725
daf-2(e1368);ins-5(tm2560)	F:3	6	92	6.12245	-2.12497	-5.67978
daf-2(e1368);ins-6(tm2416)	G:1	13	80	13.9785	0.713189	-22.5718
daf-2(e1368);ins-6(tm2416)	G:2	62	35	63.9175	9.99596	27.3672
daf-2(e1368);ins-6(tm2416)	G:3	25	74	25.2525	-3.91414	-11.2978
daf-2(e1368);ins-6(tm2416)	G:4	35	64	35.3535	16.4062	-1.19677
daf-2(e1368);ins-6(tm2416)	G:5	43	56	43.4343	12.1843	6.88404
daf-2(e1368);ins-7(tm1907)	H:2	92	145	38.8186	-9.93765	0
daf-2(e1368);ins-7(tm2001)	002_18_DA13	73	112	39.4595	-1.99132	1.45407
daf-2(e1368);ins-7(tm2001)	002_19_DA14	68	118	36.5591	6.6099	-1.44625
daf-2(e1368);ins-8(tm4144)	002_5_D5	33	83	28.4483	-6.90526	15.5242
daf-2(e1368);ins-8(tm4144)	002_7_DA2	21	193	9.81308	-10.1869	-3.11099
daf-2(e1368);ins-8(tm4144)	F:1	13	81	13.8298	-9.00758	0.905716
daf-2(e1368);ins-8(tm4144)	F:2	6	91	6.18557	-1.89524	-6.7385
daf-2(e1368);ins-8(tm4144)	F:3	7	91	7.14286	-1.10457	-5.78121
daf-2(e1368);ins-9(tm3618)	002_3_D3	28	70	28.5714	-2.58799	12.5
daf-2(e1368);ins-9(tm3618)	F:1	9	90	9.09091	-13.7465	-6.98052
daf-2(e1368);ins-9(tm3618)	F:2	10	87	10.3093	2.22847	-5.76215
daf-2(e1368);ins-9(tm3618)	F:3	16	82	16.3265	8.07911	0.255102
daf-2(e1368);ins-10(tm3498)	002_10_DA5	108	67	61.7143	41.7143	4.42125
daf-2(e1368);ins-10(tm3498)	002_11_DA6	180	16	91.8367	52.551	34.5437
daf-2(e1368);ins-10(tm3498)	002_3_D3	24	79	23.301	-7.85845	-33.9921
daf-2(e1368);ins-10(tm3498)	F:1	47	51	47.9592	25.1218	-9.33385
daf-2(e1368);ins-10(tm3498)	F:2	36	56	39.1304	31.0496	-18.1626
daf-2(e1368);ins-10(tm3498)	F:3	41	56	42.268	34.0206	-15.025
daf-2(e1368);ins-11(tm1053)	002_16_DA11	48	150	24.2424	2.63438	-0.523054
daf-2(e1368);ins-11(tm1053)	002_17_DA12	50	177	22.0264	3.21909	-2.73905
daf-2(e1368);ins-11(tm1053)	002_3_D3	78	78	50	18.8406	25.2345
daf-2(e1368);ins-11(tm1053)	002_7_DA2	68	133	33.8308	13.8308	9.06537
daf-2(e1368);ins-11(tm1053)	F:1	8	90	8.16327	-14.6741	-16.6022
daf-2(e1368);ins-11(tm1053)	F:2	3	90	3.22581	-4.855	-21.5397
daf-2(e1368);ins-11(tm1053)	F:3	9	84	9.67742	1.43	-15.0881
daf-2(e1368);ins-12(tm2918)	002_16_DA11	11	179	5.78947	-15.8186	-3.69065
daf-2(e1368);ins-12(tm2918)	002_17_DA12	5	185	2.63158	-16.1758	-6.84854
daf-2(e1368);ins-12(tm2918)	002_2_D2	10	95	9.52381	-33.3333	0.0436872
daf-2(e1368);ins-12(tm2918)	F:1	5	89	5.31915	-17.5182	-4.16097
daf-2(e1368);ins-12(tm2918)	F:2	5	93	5.10204	-2.97877	-4.37808
daf-2(e1368);ins-12(tm2918)	F:3	5	91	5.20833	-3.03909	-4.27179
daf-2(e1368);ins-12(tm2918)	H:1	52	156	25	-20.1923	15.5199
daf-2(e1368);ins-13(tm4856)	002_16_DA11	52	140	27.0833	5.47529	-5.7616
daf-2(e1368);ins-13(tm4856)	002_17_DA12	38	160	19.1919	0.38458	-13.653
daf-2(e1368);ins-13(tm4856)	H:1	97	116	45.5399	0.347598	12.695
daf-2(e1368);ins-13(tm4856)	H:2	82	134	37.963	-10.7933	5.11803
daf-2(e1368);ins-14(tm4886)	002_18_DA13	121	72	62.6943	21.2435	4.05233
daf-2(e1368);ins-14(tm4886)	002_19_DA14	104	94	52.5253	22.576	-6.11672
daf-2(e1368);ins-14(tm4886)	H:1	130	78	62.5	17.3077	3.85802
daf-2(e1368);ins-14(tm4886)	H:2	120	91	56.872	8.11582	-1.76994
daf-2(e1368);ins-15(ok3444)	002_10_DA5	50	148	25.2525	5.25253	3.52782
daf-2(e1368);ins-15(ok3444)	002_4_D4	38	82	31.6667	10.5128	9.94196
daf-2(e1368);ins-15(ok3444)	F:1	15	80	15.7895	-7.0479	-5.93524
daf-2(e1368);ins-15(ok3444)	F:2	13	83	13.5417	5.46086	-8.18304
daf-2(e1368);ins-15(ok3444)	F:3	15	79	15.9574	7.71002	-5.76726
daf-2(e1368);ins-16(ok2919)	002_4_D4	21	82	20.3883	-0.765497	4.45005
daf-2(e1368);ins-16(ok2919)	F:1	17	78	17.8947	-4.94263	1.95643
daf-2(e1368);ins-16(ok2919)	F:2	15	81	15.625	7.54419	-0.313303
daf-2(e1368);ins-16(ok2919)	F:3	9	86	9.47368	1.22626	-6.46462
daf-2(e1368);ins-17(tm790)	002_4_D4	23	62	27.0588	5.90498	-3.66894
daf-2(e1368);ins-17(tm790)	F:1	35	60	36.8421	14.0047	6.11434
daf-2(e1368);ins-17(tm790)	F:2	27	68	28.4211	20.3402	-2.30671
daf-2(e1368);ins-17(tm790)	F:3	29	67	30.2083	21.9609	-0.519429
daf-2(e1368);ins-18(tm339)	002_18_DA13	63	87	42	0.549223	7.90909
daf-2(e1368);ins-18(tm339)	002_19_DA14	42	116	26.5823	-3.36696	-7.50863
daf-2(e1368);ins-19(tm5155)	002_20_DA15	26	113	18.705	-9.10953	1.62319
daf-2(e1368);ins-19(tm5155)	002_21_DA16	22	120	15.493	-2.31526	-1.58889
daf-2(e1368);ins-20(tm1947)	002_11_DA6	95	87	52.1978	12.9121	27.4168
daf-2(e1368);ins-20(tm1947)	002_2_D2	39	88	30.7087	-12.1485	5.92769
daf-2(e1368);ins-20(tm1947)	002_8_DA3	36	168	17.6471	4.05483	-7.13392
daf-2(e1368);ins-20(tm1947)	F:1	6	86	6.52174	-16.3156	-18.2592
daf-2(e1368);ins-20(tm1947)	F:2	9	87	9.375	1.29419	-15.406
daf-2(e1368);ins-20(tm1947)	F:3	13	85	13.2653	5.01788	-11.5157
daf-2(e1368);ins-21(tm5180)	002_20_DA15	37	106	25.8741	-1.94044	6.63014
daf-2(e1368);ins-21(tm5180)	002_21_DA16	19	129	12.8378	-4.97038	-6.40615
daf-2(e1368);ins-22(ok3616)	002_4_D4	23	72	24.2105	3.05668	8.02254
daf-2(e1368);ins-22(ok3616)	F:1	6	87	6.45161	-16.3858	-9.73638
daf-2(e1368);ins-22(ok3616)	F:2	17	81	17.3469	9.26613	1.15895
daf-2(e1368);ins-22(ok3616)	F:3	16	81	16.4948	8.24742	0.306856
daf-2(e1368);ins-23(tm1875)	002_1_D1	60	43	58.2524	24.579	20.3959
daf-2(e1368);ins-23(tm1875)	002_16_DA11	52	138	27.3684	5.76038	-10.4881
daf-2(e1368);ins-23(tm1875)	002_17_DA12	46	140	24.7312	5.92384	-13.1253
daf-2(e1368);ins-23(tm1875)	002_6_DA1	96	80	54.5455	29.8143	16.6889
daf-2(e1368);ins-23(tm1875)	F:1	27	69	28.125	5.28763	-9.73153
daf-2(e1368);ins-23(tm1875)	F:2	13	82	13.6842	5.6034	-24.1723
daf-2(e1368);ins-23(tm1875)	F:3	14	84	14.2857	6.03829	-23.5708
daf-2(e1368);ins-23(tm1875)	H:1	130	83	61.0329	15.8406	23.1763
daf-2(e1368);ins-25(ok2773)	002_14_DA9	25	171	12.7551	-3.18693	-3.37908
daf-2(e1368);ins-25(ok2773)	002_15_DA10	32	112	22.2222	4.23661	6.08804
daf-2(e1368);ins-25(ok2773)	F:1	12	83	12.6316	-10.2058	-3.50261
daf-2(e1368);ins-25(ok2773)	F:2	16	78	17.0213	8.94047	0.887091
daf-2(e1368);ins-25(ok2773)	F:3	16	81	16.4948	8.24742	0.36066
daf-2(e1368);ins-26(tm1983)	002_14_DA9	19	161	10.5556	-5.38647	-9.0203
daf-2(e1368);ins-26(tm1983)	002_15_DA10	49	99	33.1081	15.1225	13.5323
daf-2(e1368);ins-26(tm1983)	F:1	20	71	21.978	-0.859348	2.40217
daf-2(e1368);ins-26(tm1983)	F:2	15	81	15.625	7.54419	-3.95086
daf-2(e1368);ins-26(tm1983)	F:3	17	81	17.3469	9.09952	-2.22892
daf-2(e1368);ins-27(ok2474)	002_1_D1	35	56	38.4615	4.78807	6.13831
daf-2(e1368);ins-27(ok2474)	002_12_DA7	111	88	55.7789	22.4456	23.4557
daf-2(e1368);ins-27(ok2474)	002_8_DA3	50	165	23.2558	9.66358	-9.06742
daf-2(e1368);ins-27(ok2474)	F:1	18	78	18.75	-4.08737	-13.5732
daf-2(e1368);ins-27(ok2474)	F:2	27	70	27.8351	19.7542	-4.48818
daf-2(e1368);ins-27(ok2474)	F:3	15	79	15.9574	7.71002	-16.3658
daf-2(e1368);ins-28(ok2722)	002_4_D4	8	85	8.60215	-12.5517	-4.70783
daf-2(e1368);ins-28(ok2722)	002_7_DA2	27	161	14.3617	-5.6383	1.05172
daf-2(e1368);ins-28(ok2722)	F:1	10	85	10.5263	-12.3111	-2.78367
daf-2(e1368);ins-28(ok2722)	F:2	16	82	16.3265	8.24572	3.01655
daf-2(e1368);ins-28(ok2722)	F:3	15	82	15.4639	7.21649	2.15394
daf-2(e1368);ins-29(tm1922)	002_13_DA8	81	124	39.5122	-8.52702	13.9994
daf-2(e1368);ins-29(tm1922)	002_2_D2	32	79	28.8288	-14.0283	3.31601
daf-2(e1368);ins-29(tm1922)	002_6_DA1	57	116	32.948	8.21679	7.43516
daf-2(e1368);ins-29(tm1922)	F:1	14	82	14.5833	-8.25404	-10.9295
daf-2(e1368);ins-29(tm1922)	F:2	8	91	8.08081	0	-17.432
daf-2(e1368);ins-29(tm1922)	F:3	7	89	7.29167	-0.955756	-18.2212
daf-2(e1368);ins-30(ok2343)	002_1_D1	38	68	35.8491	2.17559	12.4609
daf-2(e1368);ins-30(ok2343)	002_12_DA7	99	100	49.7487	16.4154	26.3606
daf-2(e1368);ins-30(ok2343)	002_8_DA3	22	185	10.628	-2.96421	-12.7601
daf-2(e1368);ins-30(ok2343)	F:1	10	78	11.3636	-11.4737	-12.0245
daf-2(e1368);ins-30(ok2343)	F:2	6	88	6.38298	-1.69783	-17.0051
daf-2(e1368);ins-30(ok2343)	F:3	10	87	10.3093	2.06186	-13.0788
daf-2(e1368);ins-31(ok3543)	002_5_D5	29	69	29.5918	-5.7617	9.43477
daf-2(e1368);ins-31(ok3543)	F:1	15	79	15.9574	-6.87992	-4.19962
daf-2(e1368);ins-31(ok3543)	F:2	11	81	11.9565	3.87571	-8.20055
daf-2(e1368);ins-31(ok3543)	F:3	22	76	22.449	14.2016	2.29191
daf-2(e1368);ins-33(tm2988)	002_16_DA11	80	136	37.037	15.429	-0.647692
daf-2(e1368);ins-33(tm2988)	002_17_DA12	78	116	40.2062	21.3988	2.52146
daf-2(e1368);ins-33(tm2988)	002_5_D5	37	77	32.4561	-2.8974	-5.22859
daf-2(e1368);ins-33(tm2988)	F:1	41	56	42.268	19.4307	4.58331
daf-2(e1368);ins-33(tm2988)	F:2	36	58	38.2979	30.2171	0.613143
daf-2(e1368);ins-33(tm2988)	F:3	34	63	35.0515	26.8041	-2.63318
daf-2(e1368);ins-34(tm3095)	002_1_D1	49	57	46.2264	12.5529	23.7485
daf-2(e1368);ins-34(tm3095)	002_6_DA1	53	123	30.1136	5.38245	7.63576
daf-2(e1368);ins-34(tm3095)	F:1	5	86	5.49451	-17.3429	-16.9834
daf-2(e1368);ins-34(tm3095)	F:2	8	88	8.33333	0.252525	-14.1445
daf-2(e1368);ins-34(tm3095)	F:3	12	84	12.5	4.25258	-9.97788
daf-2(e1368);ins-35(ok3297)	002_10_DA5	71	32	68.932	48.932	1.18356
daf-2(e1368);ins-35(ok3297)	002_5_D5	78	25	75.7282	40.3746	7.97968
daf-2(e1368);ins-35(ok3297)	F:1	61	32	65.5914	42.754	-2.15708
daf-2(e1368);ins-35(ok3297)	F:2	61	35	63.5417	55.4609	-4.20681
daf-2(e1368);ins-35(ok3297)	F:3	63	35	64.2857	56.0383	-3.46276
daf-2(e1368);ins-38(tm2632)	002_2_D2	36	76	32.1429	-10.7143	12.479
daf-2(e1368);ins-38(tm2632)	002_9_DA4	34	171	16.5854	5.69428	-3.0785
daf-2(e1368);ins-38(tm2632)	F:1	11	81	11.9565	-10.8808	-7.70734
daf-2(e1368);ins-38(tm2632)	F:2	21	70	23.0769	14.9961	3.41306
daf-2(e1368);ins-38(tm2632)	F:3	15	80	15.7895	7.54205	-3.87439

## Sheet: Dauer Entry daf-28(sa191)
Genotype	Trial	Dauer	L4	Ratio (% Dauers)	Baseline (% difference with control)	Difference compared to pooled numbers
daf-28(sa191)	003_1_DA1	22	72	23.4043		-22.7694
daf-28(sa191)	003_2_DA2	27	68	28.4211		-17.7526
daf-28(sa191)	003_3_DA3	42	59	41.5842		-4.58953
daf-28(sa191)	003_4_DA4	58	42	58		11.8263
daf-28(sa191)	003_5_DA5	108	45	70.5882		24.4145
daf-28(sa191)	003_6_DA6	108	44	71.0526		24.8789
daf-28(sa191)	003_7_DA7	108	45	70.5882		24.4145
daf-28(sa191)	003_8_DA8	46	63	42.2018		-3.97185
daf-28(sa191)	D:1	73	122	37.4359		-8.73779
daf-28(sa191)	D:2	188	205	47.8372		1.66346
daf-28(sa191)	D:3	140	337	29.3501		-16.8236
daf-28(sa191)	D:4	43	54	44.3299		-1.84379
daf-28(sa191)	E:1	51	53	49.0385		2.86477
daf-28(sa191)	E:2	60	43	58.2524		12.0787
daf-28(sa191)	14	1074	1252	46.1737
daf-28(sa191);ins-1(nr2091)	E:1	7	86	7.52688	-41.5116	-1.37364
daf-28(sa191);ins-1(nr2091)	E:2	10	88	10.2041	-48.0483	1.30356
daf-28(sa191);ins-2(tm4467)	D:1	31	67	31.6327	-5.80324	-10.2917
daf-28(sa191);ins-2(tm4467)	D:2	46	49	48.4211	0.583903	6.49665
daf-28(sa191);ins-2(tm4467)	D:3	45	53	45.9184	16.5683	3.99397
daf-28(sa191);ins-3(tm3608)	003_1_DA1	14	80	14.8936	-8.51064	-2.62775
daf-28(sa191);ins-3(tm3608)	003_2_DA2	13	70	15.6627	-12.7584	-1.85872
daf-28(sa191);ins-3(tm3608)	D:1	14	83	14.433	-23.0029	-3.08838
daf-28(sa191);ins-3(tm3608)	D:2	24	74	24.4898	-23.3474	6.96843
daf-28(sa191);ins-3(tm3608)	D:3	17	79	17.7083	-11.6418	0.186966
daf-28(sa191);ins-4(tm3620)	003_1_DA1	36	60	37.5	14.0957	-28.9583
daf-28(sa191);ins-4(tm3620)	003_2_DA2	70	27	72.1649	43.7439	5.70662
daf-28(sa191);ins-4(tm3620)	D:1	75	24	75.7576	38.3217	9.29924
daf-28(sa191);ins-4(tm3620)	D:2	62	30	67.3913	19.5542	0.932971
daf-28(sa191);ins-4(tm3620)	D:3	76	20	79.1667	49.8166	12.7083
daf-28(sa191);ins-5(tm2560)	003_1_DA1	53	46	53.5354	30.1311	-7.1341
daf-28(sa191);ins-5(tm2560)	003_2_DA2	50	41	54.9451	26.524	-5.7244
daf-28(sa191);ins-5(tm2560)	D:1	65	30	68.4211	30.9852	7.7516
daf-28(sa191);ins-5(tm2560)	D:2	60	37	61.8557	14.0185	1.18621
daf-28(sa191);ins-5(tm2560)	D:3	62	34	64.5833	35.2332	3.91388
daf-28(sa191);ins-6(tm2416)	D:1	66	32	67.3469	29.911	5.91349
daf-28(sa191);ins-6(tm2416)	D:2	55	42	56.701	8.86388	-4.73242
daf-28(sa191);ins-6(tm2416)	D:3	59	39	60.2041	30.854	-1.22937
daf-28(sa191);ins-8(tm4144)	D:1	52	46	53.0612	15.6253	-1.18042
daf-28(sa191);ins-8(tm4144)	D:2	56	38	59.5745	11.7373	5.33282
daf-28(sa191);ins-8(tm4144)	D:3	51	48	51.5152	22.165	-2.72649
daf-28(sa191);ins-8(tm4144)	D:4	52	46	53.0612	8.73133	-1.18042
daf-28(sa191);ins-9(tm3618)	D:1	48	51	48.4848	11.049	8.8944
daf-28(sa191);ins-9(tm3618)	D:2	40	57	41.2371	-6.60004	1.64667
daf-28(sa191);ins-9(tm3618)	D:3	28	69	28.866	-0.484125	-10.7245
daf-28(sa191);ins-10(tm3498)	003_1_DA1	52	42	55.3191	31.9149	-20.5429
daf-28(sa191);ins-10(tm3498)	003_2_DA2	64	19	77.1084	48.6874	1.24636
daf-28(sa191);ins-10(tm3498)	D:1	80	15	84.2105	46.7746	8.34846
daf-28(sa191);ins-10(tm3498)	D:2	78	20	79.5918	31.7547	3.72977
daf-28(sa191);ins-10(tm3498)	D:3	78	16	82.9787	53.6286	7.11665
daf-28(sa191);ins-11(tm1053)	D:1	57	39	59.375	21.9391	9.20199
daf-28(sa191);ins-11(tm1053)	D:2	42	54	43.75	-4.08715	-6.42301
daf-28(sa191);ins-11(tm1053)	D:3	46	51	47.4227	18.0726	-2.75033
daf-28(sa191);ins-12(tm2918)	D:1	38	52	42.2222	4.78632	5.47311
daf-28(sa191);ins-12(tm2918)	D:2	35	64	35.3535	-12.4836	-1.39558
daf-28(sa191);ins-12(tm2918)	D:3	31	63	32.9787	3.62862	-3.77039
daf-28(sa191);ins-13(tm4856)	003_7_DA7	77	60	56.2044	-14.3839	15.2791
daf-28(sa191);ins-13(tm4856)	003_8_DA8	38	106	26.3889	-15.8129	-14.5364
daf-28(sa191);ins-14(tm4886)	003_7_DA7	118	19	86.1314	15.5432	23.7153
daf-28(sa191);ins-14(tm4886)	003_8_DA8	68	93	42.236	0.03419	-20.1801
daf-28(sa191);ins-15(ok3444)	D:1	50	45	52.6316	15.1957	1.20301
daf-28(sa191);ins-15(ok3444)	D:2	55	42	56.701	8.86388	5.27246
daf-28(sa191);ins-15(ok3444)	D:3	47	50	48.4536	19.1035	-2.97496
daf-28(sa191);ins-15(ok3444)	D:4	46	50	47.9167	3.58677	-3.5119
daf-28(sa191);ins-16(ok2919)	D:1	27	67	28.7234	-8.71249	-10.9043
daf-28(sa191);ins-16(ok2919)	D:2	35	59	37.234	-10.6031	-2.39362
daf-28(sa191);ins-16(ok2919)	D:3	37	56	39.7849	10.4348	0.157287
daf-28(sa191);ins-16(ok2919)	D:4	50	45	52.6316	8.30168	13.0039
daf-28(sa191);ins-17(tm790)	003_1_DA1	29	58	33.3333	9.92908	-15.5354
daf-28(sa191);ins-17(tm790)	003_2_DA2	23	71	24.4681	-3.95297	-24.4007
daf-28(sa191);ins-17(tm790)	003_3_DA3	69	33	67.6471	26.0629	18.7783
daf-28(sa191);ins-17(tm790)	003_4_DA4	50	41	54.9451	-3.05495	6.07628
daf-28(sa191);ins-17(tm790)	D:1	57	40	58.7629	21.327	9.89411
daf-28(sa191);ins-17(tm790)	D:2	48	44	52.1739	4.33676	3.30513
daf-28(sa191);ins-17(tm790)	D:3	48	52	48	18.6499	-0.868778
daf-28(sa191);ins-18(tm339)	E:1	31	77	28.7037	-20.3348	-3.82057
daf-28(sa191);ins-18(tm339)	E:2	36	62	36.7347	-21.5177	4.21042
daf-28(sa191);ins-19(tm5155)	003_5_DA5	77	60	56.2044	-14.3839	-6.20438
daf-28(sa191);ins-19(tm5155)	003_6_DA6	94	43	68.6131	-2.43949	6.20438
daf-28(sa191);ins-20(tm1947)	D:1	44	51	46.3158	8.87989	11.4873
daf-28(sa191);ins-20(tm1947)	D:2	22	71	23.6559	-24.1812	-11.1726
daf-28(sa191);ins-20(tm1947)	D:3	39	58	40.2062	10.8561	5.37769
daf-28(sa191);ins-20(tm1947)	D:4	27	67	28.7234	-15.6065	-6.10509
daf-28(sa191);ins-21(tm5180)	003_5_DA5	118	19	86.1314	15.5432	0.0103904
daf-28(sa191);ins-21(tm5180)	003_6_DA6	124	20	86.1111	15.0585	-0.00988533
daf-28(sa191);ins-22(ok3616)	D:1	70	28	71.4286	33.9927	15.1626
daf-28(sa191);ins-22(ok3616)	D:2	59	40	59.596	11.7588	3.32997
daf-28(sa191);ins-22(ok3616)	D:3	47	52	47.4747	18.1246	-8.79124
daf-28(sa191);ins-22(ok3616)	D:4	44	51	46.3158	1.98589	-9.9502
daf-28(sa191);ins-23(tm1875)	D:1	53	44	54.6392	17.2033	0.585121
daf-28(sa191);ins-23(tm1875)	D:2	52	47	52.5253	4.6881	-1.5288
daf-28(sa191);ins-23(tm1875)	D:3	55	45	55	25.6499	0.945946
daf-28(sa191);ins-25(ok2773)	D:1	38	58	39.5833	2.14744	2.04067
daf-28(sa191);ins-25(ok2773)	D:2	33	66	33.3333	-14.5038	-4.20933
daf-28(sa191);ins-25(ok2773)	D:3	39	59	39.7959	10.4458	2.25326
daf-28(sa191);ins-26(tm1983)	003_1_DA1	36	57	38.7097	15.3054	-15.349
daf-28(sa191);ins-26(tm1983)	003_2_DA2	41	55	42.7083	14.2873	-11.3504
daf-28(sa191);ins-26(tm1983)	D:1	62	34	64.5833	27.1474	10.5246
daf-28(sa191);ins-26(tm1983)	D:2	52	46	53.0612	5.22407	-0.997497
daf-28(sa191);ins-26(tm1983)	D:3	52	46	53.0612	23.7111	-0.997497
daf-28(sa191);ins-26(tm1983)	D:4	70	28	71.4286	27.0987	17.3698
daf-28(sa191);ins-27(ok2474)	D:1	44	49	47.3118	9.87593	-6.00382
daf-28(sa191);ins-27(ok2474)	D:2	45	49	47.8723	0.0351903	-5.44331
daf-28(sa191);ins-27(ok2474)	D:3	50	44	53.1915	23.8414	-0.124161
daf-28(sa191);ins-27(ok2474)	D:4	62	34	64.5833	20.2534	11.2677
daf-28(sa191);ins-28(ok2722)	D:1	49	49	50	12.5641	3.09278
daf-28(sa191);ins-28(ok2722)	D:2	34	64	34.6939	-13.1433	-12.2133
daf-28(sa191);ins-28(ok2722)	D:3	55	44	55.5556	26.2055	8.64834
daf-28(sa191);ins-28(ok2722)	D:4	44	49	47.3118	2.98193	0.404611
daf-28(sa191);ins-29(tm1922)	D:1	42	48	46.6667	9.23077	6.04167
daf-28(sa191);ins-29(tm1922)	D:2	43	56	43.4343	-4.40281	2.80934
daf-28(sa191);ins-29(tm1922)	D:3	32	67	32.3232	2.97313	-8.30177
daf-28(sa191);ins-30(ok2343)	D:1	41	57	41.8367	4.40084	-3.92162
daf-28(sa191);ins-30(ok2343)	D:2	50	48	51.0204	3.18326	5.26205
daf-28(sa191);ins-30(ok2343)	D:3	38	57	40	10.6499	-5.75835
daf-28(sa191);ins-30(ok2343)	D:4	49	49	50	5.6701	4.24165
daf-28(sa191);ins-31(ok3543)	D:1	38	53	41.7582	4.32234	-3.97819
daf-28(sa191);ins-31(ok3543)	D:2	52	47	52.5253	4.6881	6.78882
daf-28(sa191);ins-31(ok3543)	D:3	46	53	46.4646	17.1145	0.728212
daf-28(sa191);ins-31(ok3543)	D:4	41	57	41.8367	-2.49316	-3.8997
daf-28(sa191);ins-33(tm2988)	003_1_DA1	75	2	97.4026	73.9983	8.06926
daf-28(sa191);ins-33(tm2988)	003_2_DA2	86	5	94.5055	66.0844	5.17216
daf-28(sa191);ins-33(tm2988)	D:1	86	9	90.5263	53.0904	1.19298
daf-28(sa191);ins-33(tm2988)	D:2	74	16	82.2222	34.3851	-7.11111
daf-28(sa191);ins-33(tm2988)	D:3	81	16	83.5052	54.155	-5.82818
daf-28(sa191);ins-34(tm3095)	D:1	43	54	44.3299	6.894	0.919044
daf-28(sa191);ins-34(tm3095)	D:2	41	59	41	-6.83715	-2.41085
daf-28(sa191);ins-34(tm3095)	D:3	46	53	46.4646	17.1145	3.05379
daf-28(sa191);ins-34(tm3095)	D:4	38	53	41.7582	-2.57166	-1.65261
daf-28(sa191);ins-35(ok3297)	003_3_DA3	33	17	66	24.4158	-0.666667
daf-28(sa191);ins-35(ok3297)	003_4_DA4	75	23	76.5306	18.5306	9.86395
daf-28(sa191);ins-35(ok3297)	D:1	60	35	63.1579	25.722	-3.50877
daf-28(sa191);ins-35(ok3297)	D:2	72	23	75.7895	27.9523	9.12281
daf-28(sa191);ins-35(ok3297)	D:3	52	48	52	22.6499	-14.6667
daf-28(sa191);ins-38(tm2632)	D:1	36	59	37.8947	0.458839	-2.10526
daf-28(sa191);ins-38(tm2632)	D:2	39	59	39.7959	-8.04123	-0.204082
daf-28(sa191);ins-38(tm2632)	D:3	41	56	42.268	12.9179	2.26804

## Sheet: Dauer Exit
Genotype	Trial	Mean Lifespan	SEM	Change	% Change	P-value	Deaths	Total
daf-2(e1368)	001_1_DA1	98.3323	3.9355				130	154
daf-2(e1368)	001_10_DA11/DA12	102.207	3.58266				221	308
daf-2(e1368)	001_11_DA13	112.1	3.19009				220	313
daf-2(e1368)	001_12_DA14	107.468	3.41569				222	309
daf-2(e1368)	001_13_DA15	87.4521	2.69255				260	300
daf-2(e1368)	001_2_DA2	80.6767	4.93683				109	150
daf-2(e1368)	001_3_DA4	104.046	4.47893				222	304
daf-2(e1368)	001_4_DA5	116.217	4.38656				211	305
daf-2(e1368)	001_5_DA6	97.4941	5.96172				78	300
daf-2(e1368)	001_6_DA7	116.099	3.9952				195	316
daf-2(e1368)	001_7_DA8	128.904	3.70259				209	302
daf-2(e1368)	001_8_DA9	102.527	4.35473				175	300
daf-2(e1368)	001_9_DA10	86.9853	2.39603				260	305
daf-2(e1368)	009_1	103.994	3.08244				109	152
daf-2(e1368)	010_1	111.016	3.26839				91	114
daf-2(e1368)	018_1_2003/10/16	289.404	43.2876				67	100
daf-2(e1368)	018_1_2003/11/21	159.676	20.591				85	101
daf-2(e1368)	018_1_2003/12/05	110.077	10.4749				81	95
daf-2(e1368)	018_1_2004/02/06	168.364	17.9226				53	99
daf-2(e1368)	018_1_2004/03/01	101.001	8.55864				79	104
daf-2(e1368)	018_1_2004/03/22	114.002	8.40501				73	100
daf-2(e1368)	028_1	96.0941	2.42816				125	150
daf-2(e1368)	029_1	112.587	2.67582				117	149
daf-2(e1368)	031_1	127.277	2.78128				92	126
daf-2(e1368)	032_1	121.768	3.87551				87	101
daf-2(e1368)	034_1	82.0151	2.57266				115	125
daf-2(e1368)	041_1	82.3017	0.947486				255	298
daf-2(e1368)	27						3941	5480
daf-2(e1368);daf-28(tm2308)	018_1_2003/10/16	561.921	56.7412	272.517	0.941647	2.01644e-05	49	96
daf-2(e1368);daf-28(tm2308)	018_1_2003/11/21	218.82	24.1855	59.1443	0.370402	0.0151241	78	98
daf-2(e1368);daf-28(tm2308)	018_1_2003/12/05	130.018	11.5717	19.9408	0.181153	0.288407	84	95
daf-2(e1368);daf-28(tm2308)	018_1_2004/02/06	217.21	21.2591	48.8458	0.29012	0.500654	56	98
daf-2(e1368);daf-28(tm2308)	018_1_2004/03/01	102.874	6.26578	1.87374	0.0185518	0.357887	67	100
daf-2(e1368);daf-28(tm2308)	018_1_2004/03/22	119.41	11.547	5.40751	0.0474333	0.671475	73	100
daf-2(e1368);ins-1(nr2091)	018_1_2003/10/16	313.337	48.82	23.9327	0.0826965	0.345879	66	93
daf-2(e1368);ins-1(nr2091)	018_1_2003/11/21	119.744	15.165	-39.9323	-0.250083	0.0826138	88	100
daf-2(e1368);ins-1(nr2091)	018_1_2003/12/05	118.273	10.7497	8.19574	0.0744546	0.821824	86	101
daf-2(e1368);ins-1(nr2091)	018_1_2004/02/06	116.953	9.32941	-51.4115	-0.305359	0.000985046	65	96
daf-2(e1368);ins-1(nr2091)	018_1_2004/03/01	88.5863	2.98812	-12.4142	-0.122912	0.562093	95	105
daf-2(e1368);ins-1(nr2091)	018_1_2004/03/22	85.2763	5.9069	-28.7262	-0.251979	0.0011789	80	93
daf-2(e1368);ins-2(tm4467)	001_2_DA2	74.0533	4.36225	-6.62341	-0.0820981	0.288497	116	150
daf-2(e1368);ins-2(tm4467)	001_9_DA10	98.3339	5.43451	11.3487	0.130466	0.0795914	107	150
daf-2(e1368);ins-2(tm4467)	032_1	129.261	4.71048	7.4928	0.0615335	0.425701	76	101
daf-2(e1368);ins-3(tm3608)	001_7_DA8	126.566	6.54495	-2.33818	-0.0181389	0.715942	77	151
daf-2(e1368);ins-3(tm3608)	029_1	96.9215	3.7967	-15.6656	-0.139142	0.169187	120	150
daf-2(e1368);ins-4(tm3620)	001_7_DA8	119.165	5.82572	-9.73888	-0.0755514	0.161001	81	150
daf-2(e1368);ins-4(tm3620)	028_1	98.0849	3.31218	1.99084	0.0207176	0.40368	115	150
daf-2(e1368);ins-5(tm2560)	001_3_DA4	73.0183	3.39964	-31.0278	-0.298212	2.56564e-05	133	151
daf-2(e1368);ins-5(tm2560)	001_6_DA7	96.9347	4.70084	-19.1639	-0.165066	0.0035055	87	152
daf-2(e1368);ins-5(tm2560)	010_1	102.373	3.27982	-8.64299	-0.0778535	0.536675	105	130
daf-2(e1368);ins-5(tm2560)	041_1	82.9797	1.46744	0.678002	0.00823801	0.287338	127	150
daf-2(e1368);ins-6(tm2416)	018_1_2003/10/16	722.519	59.1215	433.115	1.49658	2.82677e-09	35	99
daf-2(e1368);ins-6(tm2416)	018_1_2003/11/21	300.049	28.6218	140.374	0.879115	1.51818e-09	56	92
daf-2(e1368);ins-6(tm2416)	018_1_2003/12/05	274.272	14.1711	164.195	1.49164	9.41174e-16	61	93
daf-2(e1368);ins-6(tm2416)	018_1_2004/02/06	318.977	20.6567	150.612	0.894562	1.17446e-09	34	93
daf-2(e1368);ins-6(tm2416)	018_1_2004/03/01	186.093	10.9828	85.0928	0.842498	5.71124e-10	75	101
daf-2(e1368);ins-6(tm2416)	018_1_2004/03/22	207.814	11.5896	93.8112	0.822887	1.31966e-10	63	100
daf-2(e1368);ins-7(tm2001)	001_10_DA11/DA12	101.63	3.77676	-0.576591	-0.00564142	0.537594	212	304
daf-2(e1368);ins-7(tm2001)	001_9_DA10	112.13	13.5897	25.1449	0.28907	0.00223344	33	150
daf-2(e1368);ins-7(tm2001)	032_1	111.253	2.90645	-10.5144	-0.0863478	0.00532716	89	100
daf-2(e1368);ins-7(tm2001)	034_1	91.6427	2.90903	9.62767	0.117389	0.0203688	107	124
daf-2(e1368);ins-8(tm4144)	001_1_DA1	79.4382	3.83715	-18.8941	-0.192146	1.73361e-05	93	153
daf-2(e1368);ins-8(tm4144)	001_4_DA5	94.2075	5.73738	-22.0099	-0.189386	0.000544282	103	153
daf-2(e1368);ins-8(tm4144)	032_1	133.809	4.7895	12.0407	0.0988826	0.125436	79	102
daf-2(e1368);ins-9(tm3618)	001_7_DA8	138.845	9.26023	9.94106	0.0771198	0.622023	34	150
daf-2(e1368);ins-9(tm3618)	028_1	102.209	3.93281	6.11485	0.0636339	0.0646618	105	149
daf-2(e1368);ins-10(tm3498)	001_3_DA4	124.778	6.56214	20.7317	0.199255	0.0155326	98	154
daf-2(e1368);ins-10(tm3498)	001_7_DA8	144.262	6.00711	15.3577	0.11914	0.0232472	76	152
daf-2(e1368);ins-11(tm1053)	001_3_DA4	118.67	9.49539	14.6244	0.140557	0.00421984	58	161
daf-2(e1368);ins-11(tm1053)	001_6_DA7	122.26	9.63441	6.16094	0.0530665	0.511107	35	153
daf-2(e1368);ins-11(tm1053)	001_8_DA9	106.768	6.04538	4.24032	0.0413579	0.352774	74	150
daf-2(e1368);ins-11(tm1053)	034_1	98.7942	3.11071	16.7792	0.204586	0.000110311	108	125
daf-2(e1368);ins-12(tm2918)	001_6_DA7	167.755	6.31331	51.6561	0.444933	8.61504e-11	75	154
daf-2(e1368);ins-12(tm2918)	001_8_DA9	138.978	6.99696	36.451	0.355525	2.18236e-08	65	150
daf-2(e1368);ins-12(tm2918)	009_1	127.815	3.37474	23.8209	0.229061	6.60022e-06	81	151
daf-2(e1368);ins-12(tm2918)	028_1	136.479	2.92998	40.3854	0.420269	9.32466e-14	81	145
daf-2(e1368);ins-13(tm4856)	001_5_DA6	85.5137	3.47788	-11.9804	-0.122883	0.111272	127	153
daf-2(e1368);ins-13(tm4856)	001_9_DA10	100.997	5.21577	14.0119	0.161084	0.015977	90	150
daf-2(e1368);ins-13(tm4856)	032_1	130.623	4.84077	8.85548	0.0727243	0.329929	78	99
daf-2(e1368);ins-14(tm4886)	001_10_DA11/DA12	91.8164	2.67547	-10.3903	-0.10166	0.011556	267	302
daf-2(e1368);ins-14(tm4886)	001_8_DA9	96.7139	3.86954	-5.81334	-0.0567005	0.694551	106	150
daf-2(e1368);ins-14(tm4886)	001_9_DA10	112.35	7.84544	25.3644	0.291594	0.00488394	76	155
daf-2(e1368);ins-14(tm4886)	032_1	128.381	3.82094	6.6136	0.0543132	0.568367	84	100
daf-2(e1368);ins-15(ok3444)	001_1_DA1	96.9855	4.36538	-1.34678	-0.0136963	0.69437	106	150
daf-2(e1368);ins-15(ok3444)	001_6_DA7	135.44	5.18884	19.3412	0.166593	0.00463409	105	158
daf-2(e1368);ins-15(ok3444)	001_8_DA9	124.441	5.75645	21.9138	0.213737	0.000391413	83	153
daf-2(e1368);ins-15(ok3444)	029_1	127.714	3.34983	15.1274	0.134362	2.17141e-05	88	126
daf-2(e1368);ins-15(ok3444)	031_1	136.67	2.86818	9.39337	0.0738027	0.000425258	69	125
daf-2(e1368);ins-16(ok2919)	001_7_DA8	122.386	5.38685	-6.51793	-0.0505642	0.342228	85	152
daf-2(e1368);ins-16(ok2919)	029_1	114.204	2.95306	1.61675	0.01436	0.114176	117	150
daf-2(e1368);ins-17(tm790)	001_2_DA2	83.5134	5.23934	2.83668	0.035161	0.762205	117	150
daf-2(e1368);ins-17(tm790)	028_1	98.2718	2.9641	2.17775	0.0226627	0.0406724	123	150
daf-2(e1368);ins-18(tm339)	001_8_DA9	90.9868	3.65353	-11.5405	-0.11256	0.112352	115	150
daf-2(e1368);ins-18(tm339)	001_9_DA10	103.831	4.97429	16.8454	0.193659	0.00228996	123	152
daf-2(e1368);ins-18(tm339)	034_1	94.4896	2.94537	12.4746	0.152101	0.0054224	111	126
daf-2(e1368);ins-19(tm5155)	001_11_DA13	103.559	4.59365	-8.54106	-0.0761913	0.0549695	118	151
daf-2(e1368);ins-19(tm5155)	001_13_DA15	85.4233	2.61238	-2.02885	-0.0231995	0.677029	245	300
daf-2(e1368);ins-20(tm1947)	001_1_DA1	87.3064	2.69204	-11.0259	-0.112129	0.0371848	119	150
daf-2(e1368);ins-20(tm1947)	001_4_DA5	84.5282	3.76955	-31.6892	-0.272672	2.48185e-06	121	150
daf-2(e1368);ins-20(tm1947)	001_6_DA7	105.254	3.85668	-10.8445	-0.0934075	0.118609	113	151
daf-2(e1368);ins-20(tm1947)	001_8_DA9	118.465	5.86744	15.9381	0.155453	4.30898e-05	81	150
daf-2(e1368);ins-20(tm1947)	001_9_DA10	100.202	3.52377	13.2172	0.151947	0.000103834	78	150
daf-2(e1368);ins-20(tm1947)	009_1	151.389	2.20794	47.3948	0.455747	1.11633e-22	45	150
daf-2(e1368);ins-20(tm1947)	010_1	101.386	2.96328	-9.63022	-0.0867462	0.243511	94	119
daf-2(e1368);ins-21(tm5180)	001_11_DA13	97.06	4.12655	-15.0403	-0.134168	0.00133337	118	157
daf-2(e1368);ins-21(tm5180)	001_12_DA14	117.152	3.98649	9.68417	0.0901122	0.114262	225	305
daf-2(e1368);ins-22(ok3616)	001_10_DA11/DA12	103.168	6.535	0.960888	0.00940142	0.263923	57	151
daf-2(e1368);ins-22(ok3616)	001_4_DA5	92.9481	3.61017	-23.2694	-0.200223	0.000235031	140	152
daf-2(e1368);ins-22(ok3616)	001_7_DA8	129.884	6.81627	0.979507	0.00759873	0.722199	57	130
daf-2(e1368);ins-22(ok3616)	001_9_DA10	80.8614	4.02509	-6.12384	-0.0704009	0.0484968	98	150
daf-2(e1368);ins-22(ok3616)	029_1	122.576	2.8106	9.98943	0.0887262	0.00190749	113	150
daf-2(e1368);ins-22(ok3616)	032_1	124.065	4.17285	2.29757	0.0188685	0.928286	82	100
daf-2(e1368);ins-23(tm1875)	001_1_DA1	86.2267	3.72686	-12.1056	-0.123109	0.0278722	91	150
daf-2(e1368);ins-23(tm1875)	001_5_DA6	75.8877	2.45744	-21.6064	-0.221617	0.000927616	135	156
daf-2(e1368);ins-23(tm1875)	009_1	88.7267	2.59735	-15.267	-0.146807	1.12026e-06	124	150
daf-2(e1368);ins-25(ok2773)	001_3_DA4	98.2197	5.45276	-5.82637	-0.055998	0.703663	112	151
daf-2(e1368);ins-25(ok2773)	031_1	133.122	2.78912	5.84537	0.0459265	0.0110014	80	125
daf-2(e1368);ins-26(tm1983)	001_6_DA7	138.453	6.94777	22.354	0.192543	0.00410408	77	151
daf-2(e1368);ins-26(tm1983)	001_8_DA9	103.74	4.25244	1.21225	0.0118237	0.452418	121	157
daf-2(e1368);ins-26(tm1983)	009_1	106.966	3.24022	2.97202	0.0285788	0.686949	112	150
daf-2(e1368);ins-27(ok2474)	001_1_DA1	105.461	4.1283	7.12918	0.0725009	0.231429	107	150
daf-2(e1368);ins-27(ok2474)	001_8_DA9	116.004	7.94266	13.4767	0.131445	0.0374001	54	150
daf-2(e1368);ins-27(ok2474)	009_1	102.637	3.3649	-1.35717	-0.0130505	0.189387	111	150
daf-2(e1368);ins-28(ok2722)	001_2_DA2	67.5558	3.18416	-13.1209	-0.162635	0.0504452	117	150
daf-2(e1368);ins-28(ok2722)	001_5_DA6	81.8371	4.63158	-15.6569	-0.160594	0.0297517	88	150
daf-2(e1368);ins-28(ok2722)	001_6_DA7	114.91	4.99627	-1.18879	-0.0102395	0.809525	123	157
daf-2(e1368);ins-28(ok2722)	031_1	129.082	2.7178	1.80506	0.0141822	0.141227	91	125
daf-2(e1368);ins-29(tm1922)	001_3_DA4	89.5613	5.16603	-14.4847	-0.139215	0.270061	100	156
daf-2(e1368);ins-29(tm1922)	010_1	110.548	3.53844	-0.467838	-0.00421415	0.284444	88	123
daf-2(e1368);ins-30(ok2343)	001_1_DA1	90.2343	3.70508	-8.09797	-0.0823531	0.0995581	133	151
daf-2(e1368);ins-30(ok2343)	001_9_DA10	78.1624	3.55967	-8.82282	-0.101429	0.00439682	138	150
daf-2(e1368);ins-30(ok2343)	009_1	108.775	3.30481	4.78153	0.0459791	0.416041	114	150
daf-2(e1368);ins-31(ok3543)	001_3_DA4	107.388	5.31834	3.34235	0.0321237	0.442146	121	154
daf-2(e1368);ins-31(ok3543)	001_7_DA8	135.585	5.96187	6.68093	0.0518287	0.432278	70	157
daf-2(e1368);ins-31(ok3543)	031_1	129.21	2.63396	1.93348	0.0151911	0.130831	87	125
daf-2(e1368);ins-33(tm2988)	001_3_DA4	94.3044	4.8839	-9.74162	-0.0936279	0.266717	127	150
daf-2(e1368);ins-33(tm2988)	001_9_DA10	92.9549	4.18516	5.96967	0.0686285	0.276108	134	156
daf-2(e1368);ins-33(tm2988)	031_1	127.272	2.7374	-0.00499421	-3.9239e-05	0.366116	90	125
daf-2(e1368);ins-34(tm3095)	001_1_DA1	88.0184	3.21204	-10.3139	-0.104888	0.0379851	121	154
daf-2(e1368);ins-34(tm3095)	001_4_DA5	112.3	6.77762	-3.91762	-0.0337094	0.405367	95	150
daf-2(e1368);ins-34(tm3095)	009_1	108.872	3.12354	4.8781	0.0469076	0.700645	112	150
daf-2(e1368);ins-35(ok3297)	001_7_DA8	97.7028	4.01032	-31.2013	-0.24205	6.36831e-09	115	150
daf-2(e1368);ins-35(ok3297)	001_8_DA9	82.1709	2.83608	-20.3564	-0.198546	0.00340954	103	150
daf-2(e1368);ins-35(ok3297)	032_1	116.058	4.34699	-5.70961	-0.0468893	0.34905	42	46
daf-2(e1368);ins-35(ok3297)	034_1	106.181	2.66871	24.166	0.294653	3.57444e-10	108	124
daf-2(e1368);ins-35(ok3297)	041_1	83.7556	1.3263	1.4539	0.0176654	0.0330505	130	144
daf-2(e1368);ins-38(tm2632)	001_10_DA11/DA12	89.201	3.78474	-13.0057	-0.127249	0.00301016	144	157
daf-2(e1368);ins-38(tm2632)	001_2_DA2	57.426	2.42402	-23.2507	-0.288196	9.02606e-06	140	150
daf-2(e1368);ins-38(tm2632)	001_4_DA5	99.6398	4.43031	-16.5776	-0.142643	0.0244789	131	156
daf-2(e1368);ins-38(tm2632)	001_6_DA7	103.189	4.98741	-12.9098	-0.111197	0.0255304	115	150
daf-2(e1368);ins-38(tm2632)	001_8_DA9	90.5412	3.95942	-11.9861	-0.116907	0.0443675	119	150
daf-2(e1368);ins-38(tm2632)	010_1	104.494	3.1767	-6.52185	-0.0587469	0.782283	96	121
daf-2(e1368);ins-38(tm2632)	041_1	88.4607	1.36881	6.15901	0.0748346	6.79263e-09	128	152

## Sheet: Thermotolerance
Genotype	Trial	Mean Lifespan	SEM	Change	% Change	P-value	Deaths	Total
N2	036_hs_1_00	11.572	0.196695				167	206
N2	036_hs_1_01	11.1966	0.194373				171	194
N2	036_hs_1_02	10.9512	0.224699				157	201
N2	036_hs_1_03	9.48023	0.186221				184	196
N2	036_hs_1_04	11.5869	0.236499				149	199
N2	036_hs_1_05	11.5156	0.177977				186	234
N2	036_hs_1_06	11.9373	0.19152				172	219
N2	036_hs_1_07	13.5547	0.201946				128	218
N2	036_hs_1_08	11.1525	0.197776				145	202
N2	036_hs_1_09	11.774	0.20988				143	196
N2	036_hs_2_00	11.3922	0.198086				174	193
N2	036_hs_2_01	10.2457	0.185428				185	202
N2	036_hs_2_02	10.6457	0.181756				173	189
N2	036_hs_2_03	8.77476	0.210784				171	173
N2	036_hs_2_04	11.3232	0.202298				149	175
N2	036_hs_2_05	10.9603	0.196774				147	167
N2	036_hs_2_06	11.0362	0.174722				185	210
N2	036_hs_2_07	13.8835	0.216662				170	203
N2	036_hs_2_08	10.7716	0.169821				188	202
N2	036_hs_2_09	12.2372	0.187204				142	161
N2	036_hs_3_00	11.018	0.19422				199	211
N2	036_hs_3_01	10.1469	0.188758				202	202
N2	036_hs_3_02	10.0918	0.168885				219	220
N2	036_hs_3_03	7.93849	0.236626				192	200
N2	036_hs_3_04	11.1068	0.186536				195	217
N2	036_hs_3_05	11.0899	0.208711				200	205
N2	036_hs_3_06	10.9187	0.172115				210	224
N2	036_hs_3_07	13.7341	0.206384				175	220
N2	036_hs_3_08	11.0069	0.187976				220	221
N2	036_hs_3_09	11.4038	0.186596				175	201
N2	036_hs_4_00	9.13411	0.281718				200	204
N2	036_hs_4_03	7.7046	0.142721				196	196
N2	036_hs_4_04	9.01526	0.304036				195	200
N2	036_hs_4_05	8.95353	0.189199				189	195
N2	036_hs_4_08	9.01746	0.186091				183	185
N2	036_hs_4_09	8.5604	0.179821				176	183
N2	036_hs_4_12	8.61055	0.171364				171	176
N2	036_hs_4_13	10.2258	0.229233				164	181
N2	036_hs_4_16	8.63867	0.188007				173	176
N2	036_hs_4_17	9.88862	0.294569				139	143
N2	036_hs_5_00	11.415	0.20493				160	162
N2	036_hs_5_02	10.5982	0.17644				159	159
N2	036_hs_5_04	10.7681	0.162568				154	154
N2	036_hs_5_06	10.9502	0.160515				150	157
N2	036_hs_5_08	11.6852	0.202629				155	161
N2	036_hs_5_10	11.4513	0.209762				143	150
N2	036_hs_5_12	11.136	0.199546				134	143
N2	036_hs_5_14	12.3327	0.187863				134	160
N2	036_hs_5_16	12.3705	0.227149				111	119
N2	036_hs_5_18	12.4272	0.194261				112	123
N2	50						8471	9388
daf-28(sa191)	036_hs_3_09	13.8059	0.222642	2.40201	0.210632	1.83499e-15	195	241
daf-28(tm2308)	036_hs_2_09	12.2362	0.186393	-0.00102876	-8.40682e-05	0.363226	247	303
ins-1(nr2091)	036_hs_2_03	9.05987	0.249528	0.285108	0.0324918	0.00250067	227	242
ins-1(nr2091)	036_hs_5_06	11.6407	0.205551	0.690531	0.0630612	0.0037003	125	134
ins-1(nr2091)	036_hs_5_18	12.5554	0.222869	0.128212	0.010317	0.392207	100	106
ins-2(tm4467)	036_hs_1_00	11.2577	0.128503	-0.31434	-0.0271638	0.0522282	303	356
ins-3(tm3608)	036_hs_1_03	8.82345	0.151527	-0.656783	-0.0692792	0.0108916	267	269
ins-4(tm3620)	036_hs_2_07	15.0825	0.208696	1.19893	0.0863564	0.000107374	212	282
ins-4(tm3620)	036_hs_5_02	10.2881	0.172971	-0.310084	-0.0292583	0.367084	131	136
ins-4(tm3620)	036_hs_5_14	11.9088	0.189692	-0.423831	-0.0343666	0.15065	119	137
ins-5(tm2560)	036_hs_4_00	9.23142	0.222488	0.0973068	0.0106531	0.172783	105	114
ins-5(tm2560)	036_hs_4_09	8.99792	0.174515	0.437519	0.0511096	0.0536118	119	119
ins-5(tm2560)	036_hs_4_12	9.24557	0.109301	0.635022	0.0737493	0.0185314	353	356
ins-6(tm2416)	036_hs_3_03	7.54238	0.162631	-0.396115	-0.049898	0.0959785	360	367
ins-7(tm2001)	036_hs_4_00	10.2846	0.499401	1.15047	0.125953	0.0135651	48	48
ins-7(tm2001)	036_hs_4_09	9.10212	0.188312	0.541723	0.0632824	0.0792457	102	113
ins-7(tm2001)	036_hs_4_17	10.1556	0.140492	0.267016	0.0270024	0.0946962	315	374
ins-8(tm4144)	036_hs_1_04	10.9451	0.141449	-0.641776	-0.055388	0.019257	299	368
ins-9(tm3618)	036_hs_4_04	10.3016	0.165069	1.28638	0.14269	5.72199e-09	355	362
ins-9(tm3618)	036_hs_4_05	9.88596	0.174088	0.932426	0.104141	0.00565265	105	112
ins-9(tm3618)	036_hs_4_13	10.8357	0.242404	0.609866	0.05964	0.139979	97	101
ins-9(tm3618)	036_hs_5_12	11.273	0.151086	0.136958	0.0122987	0.702875	132	137
ins-9(tm3618)	036_hs_5_16	12.0962	0.2729	-0.274339	-0.0221769	0.774943	100	115
ins-10(tm3498)	036_hs_1_09	11.9718	0.171574	0.197797	0.0167995	0.213519	263	345
ins-11(tm1053)	036_hs_1_07	13.9007	0.183468	0.346003	0.0255264	0.088942	230	377
ins-12(tm2918)	036_hs_1_08	11.2729	0.13528	0.12043	0.0107985	0.319283	309	345
ins-13(tm4856)	036_hs_1_02	10.8075	0.163291	-0.14364	-0.0131163	0.419528	291	341
ins-14(tm4886)	036_hs_2_08	11.5082	0.154222	0.736577	0.0683814	0.000247853	298	324
ins-15(ok3444)	036_hs_3_00	11.6845	0.16246	0.666497	0.0604918	0.00565812	333	369
ins-16(ok2919)	036_hs_4_03	9.1474	0.124004	1.4428	0.187264	2.17688e-13	370	386
ins-16(ok2919)	036_hs_4_05	9.34856	0.18225	0.395023	0.0441193	0.466722	109	109
ins-16(ok2919)	036_hs_4_13	10.144	0.197058	-0.0817797	-0.0079974	0.885533	101	111
ins-17(tm790)	036_hs_3_08	11.5333	0.121289	0.526372	0.0478219	0.159488	398	412
ins-18(tm339)	036_hs_4_00	9.3493	0.371348	0.215191	0.0235591	0.35358	122	122
ins-18(tm339)	036_hs_4_08	10.0322	0.186707	1.01473	0.11253	4.55647e-05	364	375
ins-18(tm339)	036_hs_4_09	8.91523	0.222756	0.354832	0.0414504	0.176964	109	109
ins-19(tm5155)	036_hs_3_01	9.61499	0.144145	-0.531865	-0.0524167	0.0354176	332	339
ins-20(tm1947)	036_hs_2_05	10.8481	0.140536	-0.112197	-0.0102367	0.562025	252	280
ins-21(tm5180)	036_hs_2_01	10.4982	0.150928	0.252508	0.0246453	0.315112	231	251
ins-22(ok3616)	036_hs_2_04	11.9882	0.156058	0.665002	0.058729	0.0110381	227	268
ins-22(ok3616)	036_hs_5_02	10.7863	0.17429	0.18812	0.0177502	0.605911	135	145
ins-22(ok3616)	036_hs_5_14	12.654	0.179858	0.321387	0.0260599	0.193417	133	150
ins-23(tm1875)	036_hs_1_06	12.6792	0.145022	0.741856	0.062146	0.000809756	328	406
ins-23(tm1875)	036_hs_5_00	13.3848	0.274494	1.96985	0.172566	1.25988e-07	119	121
ins-23(tm1875)	036_hs_5_10	13.3579	0.280815	1.90664	0.1665	2.97543e-08	130	133
ins-25(ok2773)	036_hs_3_05	10.4494	0.108399	-0.640532	-0.0577579	0.000549209	464	477
ins-26(tm1983)	036_hs_3_07	13.8032	0.165549	0.069127	0.00503325	0.838963	261	335
ins-27(ok2474)	036_hs_2_06	13.618	0.172634	2.58181	0.233941	5.35522e-25	275	291
ins-27(ok2474)	036_hs_5_12	12.9649	0.234091	1.82887	0.16423	2.07635e-09	122	126
ins-27(ok2474)	036_hs_5_16	13.6421	0.279967	1.2716	0.102793	0.000304785	101	105
ins-28(ok2722)	036_hs_3_02	11.2981	0.146529	1.20631	0.119534	4.27402e-07	340	350
ins-28(ok2722)	036_hs_5_04	10.7995	0.197526	0.0313847	0.0029146	0.879648	126	130
ins-28(ok2722)	036_hs_5_08	11.5159	0.196347	-0.169235	-0.0144829	0.502906	135	138
ins-29(tm1922)	036_hs_4_05	8.95995	0.200344	0.00641923	0.00071695	0.77392	102	105
ins-29(tm1922)	036_hs_4_13	10.171	0.254711	-0.0547877	-0.00535779	0.867273	106	112
ins-29(tm1922)	036_hs_4_16	9.65764	0.116751	1.01897	0.117955	4.89596e-07	370	381
ins-29(tm1922)	036_hs_5_04	10.6925	0.219156	-0.0756571	-0.00702603	0.81788	135	146
ins-29(tm1922)	036_hs_5_08	11.7778	0.228172	0.092634	0.00792749	0.790792	127	139
ins-30(ok2343)	036_hs_3_06	10.4993	0.112403	-0.419353	-0.0384069	0.0186751	404	414
ins-31(ok3543)	036_hs_2_00	10.8115	0.114557	-0.580778	-0.0509801	0.00146273	310	322
ins-33(tm2988)	036_hs_2_02	11.2521	0.124009	0.606345	0.0569566	0.0273765	312	352
ins-34(tm3095)	036_hs_3_04	11.7619	0.151665	0.655081	0.05898	0.00691914	346	383
ins-34(tm3095)	036_hs_5_00	11.3541	0.238595	-0.0609103	-0.00533599	0.718269	114	116
ins-34(tm3095)	036_hs_5_10	11.5067	0.207486	0.0554034	0.00483818	0.945315	126	139
ins-35(ok3297)	036_hs_1_05	11.6678	0.121296	0.15219	0.013216	0.280367	516	575
ins-38(tm2632)	036_hs_1_01	10.9201	0.160674	-0.276501	-0.0246951	0.638338	309	350

## Sheet: Innate Immunity
Genotype	Trial	Mean Lifespan	SEM	Change	% Change	P-value	Deaths	Total
N2	038_A	46.2118	2.10858				29	60
N2	038_B	47.3288	2.00225				9	40
N2	038_C	47.0289	2.16719				19	60
N2	038_D	54.2282	2.27118				12	60
N2	set_1_Zhunan.csv	43.5163	1.07523				92	129
N2	set_10_Zhunan.csv	44.1608	1.02271				60	94
N2	set_11_Zhunan.csv	44.4371	0.996234				75	124
N2	set_12_Zhunan.csv	43.6319	0.977915				88	91
N2	set_2_Zhunan.csv	44.6026	1.0274				42	77
N2	set_3_Zhunan.csv	48.1474	1.18153				99	150
N2	set_4_Zhunan.csv	45.1815	0.965251				96	153
N2	set_5_Zhunan.csv	45.1526	1.20649				86	143
N2	set_6_Zhunan.csv	43.8074	1.11194				76	124
N2	set_7_Zhunan.csv	42.7926	1.22654				73	122
N2	set_8_Zhunan.csv	45.6662	1.18459				72	116
N2	set_9_Zhunan.csv	45.6155	0.988961				101	128
N2	16						1029	1671
daf-2(e1368)	038_A	79.3846	0.418072	33.1729	0.717844	9.36553e-09	12	40
daf-2(e1368)	038_B	63.5	0	16.1712	0.341678	0.0012946	23	60
daf-2(e1368)	038_C	68	0	20.9711	0.445918	4.59665e-08	12	40
daf-2(e1368)	set_1_Zhunan.csv	63.1516	1.20265	19.6353	0.451218	6.63979e-21	59	141
daf-2(e1368)	set_10_Zhunan.csv	59.1831	0.847993	15.0223	0.340173	4.6547e-18	55	152
daf-2(e1368)	set_11_Zhunan.csv	60.8114	1.005	16.3742	0.368481	2.64613e-21	40	137
daf-2(e1368)	set_12_Zhunan.csv	62.6741	0.730705	19.0422	0.436429	3.85468e-24	108	162
daf-2(e1368)	set_2_Zhunan.csv	59.9024	1.10685	15.2998	0.343025	7.01642e-11	40	98
daf-2(e1368)	set_3_Zhunan.csv	64.9014	1.43635	16.754	0.347974	2.91438e-16	54	134
daf-2(e1368)	set_4_Zhunan.csv	61.5379	0.77166	16.3565	0.362017	3.55253e-22	51	128
daf-2(e1368)	set_5_Zhunan.csv	56.0457	0.852529	10.893	0.241249	1.08263e-15	80	150
daf-2(e1368)	set_6_Zhunan.csv	60.2545	0.956918	16.4471	0.37544	2.58001e-20	31	123
daf-2(e1368)	set_7_Zhunan.csv	53.5381	1.15197	10.7455	0.251106	2.51414e-13	44	109
daf-2(e1368)	set_8_Zhunan.csv	59.9739	0.918288	14.3077	0.313312	2.78155e-16	39	126
daf-2(e1368)	set_9_Zhunan.csv	60.2012	0.955586	14.5857	0.319753	3.09508e-18	75	128
daf-28(tm2308)	set_4_Zhunan.csv	44.5782	0.893493	-0.603312	-0.0133531	0.503814	89	146
ins-1(nr2091)	set_7_Zhunan.csv	46.0441	1.17565	3.2515	0.0759828	0.00306924	78	125
ins-2(tm4467)	set_1_Zhunan.csv	45.1137	1.0361	1.59738	0.0367076	0.138876	82	116
ins-3(tm3608)	set_1_Zhunan.csv	46.2062	1.03456	2.68993	0.0618143	0.065784	96	138
ins-4(tm3620)	set_1_Zhunan.csv	47.3016	1.12111	3.78528	0.0869854	0.00768489	94	148
ins-5(tm2560)	set_9_Zhunan.csv	43.4402	0.816507	-2.17534	-0.0476887	0.0502575	96	141
ins-6(tm2416)	038_A	51.707	2.14239	5.49527	0.118915	0.0165648	36	62
ins-6(tm2416)	038_B	58.8	2.97254	11.4712	0.242373	0.110819	3	20
ins-6(tm2416)	038_C	50.2212	2.47465	3.19231	0.0678798	0.423001	14	60
ins-6(tm2416)	038_D	47.3241	1.98007	-6.90409	-0.127315	0.891109	19	60
ins-7(tm2001)	038_A	46.8039	0.785079	0.592114	0.0128131	0.36484	63	120
ins-7(tm2001)	038_B	45.7143	1.36598	-1.61451	-0.0341127	0.709565	7	20
ins-7(tm2001)	038_C	50.618	1.21916	3.58903	0.0763154	0.0551715	49	120
ins-7(tm2001)	038_D	49.1312	1.45737	-5.09705	-0.0939926	0.650974	39	103
ins-8(tm4144)	set_2_Zhunan.csv	47.4073	1.64604	2.80471	0.0628822	0.207702	41	68
ins-9(tm3618)	set_11_Zhunan.csv	46.5082	1.00612	2.07112	0.046608	0.0995649	82	148
ins-10(tm3498)	set_8_Zhunan.csv	44.2283	1.04983	-1.43788	-0.0314868	0.165425	72	129
ins-11(tm1053)	set_2_Zhunan.csv	42.0088	0.905061	-2.59376	-0.0581527	0.0450627	57	97
ins-12(tm2918)	set_2_Zhunan.csv	47.8051	1.40781	3.20255	0.0718018	0.126042	45	100
ins-13(tm4856)	set_8_Zhunan.csv	44.8419	1.16269	-0.82431	-0.0180508	0.554809	54	107
ins-15(ok3444)	set_3_Zhunan.csv	48.9345	1.35706	0.787076	0.0163472	0.883822	65	138
ins-16(ok2919)	set_3_Zhunan.csv	46.2351	1.90008	-1.91229	-0.0397175	0.0708328	63	141
ins-17(tm790)	set_9_Zhunan.csv	46.8274	1.42971	1.21192	0.0265681	0.908127	61	91
ins-18(tm339)	set_11_Zhunan.csv	47.3289	1.17724	2.89175	0.0650751	0.0290868	71	123
ins-19(tm5155)	set_5_Zhunan.csv	43.4604	1.22093	-1.69224	-0.0374781	0.219747	84	131
ins-20(tm1947)	set_10_Zhunan.csv	39.9723	0.988163	-4.18852	-0.094847	0.00358243	101	130
ins-20(tm1947)	set_6_Zhunan.csv	38.436	0.983579	-5.3715	-0.122616	0.000155208	58	88
ins-21(tm5180)	set_5_Zhunan.csv	44.6021	0.947198	-0.550592	-0.012194	0.825622	75	142
ins-22(ok3616)	set_3_Zhunan.csv	48.8444	1.09633	0.696979	0.014476	0.570947	78	158
ins-23(tm1875)	set_7_Zhunan.csv	47.7591	1.46527	4.96653	0.11606	0.00360208	57	129
ins-25(ok2773)	set_9_Zhunan.csv	44.9734	1.0296	-0.642092	-0.0140762	0.113335	98	156
ins-26(tm1983)	set_8_Zhunan.csv	46.3781	1.29629	0.711953	0.0155904	0.936348	58	111
ins-27(ok2474)	set_10_Zhunan.csv	54.1994	1.71014	10.0386	0.22732	2.27541e-07	28	75
ins-27(ok2474)	set_12_Zhunan.csv	51.5623	0.952154	7.93048	0.181759	3.23049e-08	126	171
ins-27(ok2474)	set_7_Zhunan.csv	49.4031	1.11079	6.61048	0.154477	6.37757e-07	70	127
ins-28(ok2722)	set_4_Zhunan.csv	46.3824	0.81436	1.20095	0.0265805	0.207229	95	144
ins-29(tm1922)	set_11_Zhunan.csv	46.944	1.58164	2.50692	0.0564149	0.511199	64	109
ins-30(ok2343)	set_5_Zhunan.csv	42.6069	0.962112	-2.54579	-0.0563819	0.248347	99	141
ins-31(ok3543)	set_10_Zhunan.csv	49.8931	0.737862	5.73234	0.129806	3.39133e-08	98	129
ins-31(ok3543)	set_12_Zhunan.csv	52.8422	1.1207	9.21037	0.211093	2.56329e-07	85	110
ins-33(tm2988)	set_6_Zhunan.csv	48.2689	1.45234	4.46145	0.101842	0.0185759	59	124
ins-34(tm3095)	set_11_Zhunan.csv	45.2212	1.16573	0.784069	0.0176445	0.829613	77	132
ins-35(ok3297)	set_4_Zhunan.csv	46.6115	1.141	1.43	0.0316502	0.975197	84	157
ins-38(tm2632)	set_6_Zhunan.csv	47.0644	1.31346	3.25693	0.0743464	0.100178	69	128

## Sheet: Reproductive Span
Genotype	Trial	Mean Lifespan	SEM	Change	% Change	P-value	Deaths	Total
N2	011013_WK	4.26	0.198232				25	25
N2	012913_WK	4.96	0.154713				25	25
N2	022113_WK	3.83673	0.105441				49	50
N2	039_050411	6.425	0.267778				29	47
N2	039_052811	6.17641	0.205638				29	47
N2	039_060811	6.52076	0.277295				28	47
N2	039_062311	6.73811	0.367977				21	41
N2	039_062711	5.60947	0.193404				31	47
N2	039_070511	4.87923	0.131305				43	47
N2	039_071811	4.92893	0.201514				37	46
N2	039_080311	5.42051	0.247399				32	38
N2	039_082211	4.51023	0.140754				34	47
N2	083012_WK	5.4	0.252982				25	25
N2	091012_WK	6.48	0.358307				24	25
N2	092012_WK	6.14857	0.426639				23	25
N2	15						455	582
daf-28(tm2308)	039_062711	6.18869	0.231347	0.57922	0.103258	0.0446869	26	48
daf-28(tm2308)	039_070511	6.27931	0.201637	1.40008	0.286947	3.75225e-07	27	48
daf-28(tm2308)	083012_WK	7.48	0.27782	2.08	0.385185	7.50401e-06	24	25
ins-1(nr2091)	039_050411	7.30906	0.298057	0.884056	0.137596	0.0252524	29	48
ins-1(nr2091)	039_080311	5.68707	0.267079	0.266566	0.0491773	0.479244	29	48
ins-1(nr2091)	092012_WK	7.4252	0.53551	1.27663	0.207631	0.0694989	17	24
ins-2(tm4467)	039_050411	6.79487	0.280543	0.369872	0.0575676	0.217144	27	48
ins-2(tm4467)	039_080311	5.44468	0.240246	0.0241735	0.00445964	0.910397	38	48
ins-3(tm3608)	039_052811	7.01323	0.2407	0.836818	0.135486	0.0106809	20	48
ins-3(tm3608)	039_080311	5.57943	0.227381	0.158926	0.0293194	0.657627	33	39
ins-3(tm3608)	083012_WK	5.6	0.195959	0.2	0.037037	0.457694	24	25
ins-4(tm3620)	011013_WK	4.27083	0.206196	0.0108333	0.00254304	0.961131	23	25
ins-5(tm2560)	039_071811	5.66251	0.245223	0.73358	0.148831	0.023844	30	48
ins-5(tm2560)	039_080311	4.38899	0.178917	-1.03152	-0.1903	0.000716649	42	48
ins-5(tm2560)	092012_WK	5.67619	0.297898	-0.472381	-0.0768278	0.441516	24	25
ins-6(tm2416)	039_062711	5.23897	0.229531	-0.370499	-0.0660488	0.193897	32	48
ins-6(tm2416)	039_070511	5.95843	0.181814	1.0792	0.221183	2.15424e-05	33	48
ins-6(tm2416)	091012_WK	9.2107	0.484571	2.7307	0.421405	0.000575124	22	24
ins-7(tm1907)	012913_WK	4.2	0.187617	-0.76	-0.153226	0.00731694	25	25
ins-7(tm1907)	022113_WK	4.04914	0.147507	0.212408	0.0553617	0.281149	48	50
ins-7(tm1907)	039_050411	6.86813	0.303177	0.443132	0.0689699	0.30277	30	48
ins-7(tm1907)	039_071811	5.28161	0.251728	0.35268	0.071553	0.343058	31	48
ins-7(tm2001)	011013_WK	4.31304	0.201704	0.0530435	0.0124515	0.909286	22	23
ins-8(tm4144)	039_082211	4.7715	0.204407	0.261266	0.0579273	0.473627	39	48
ins-9(tm3618)	011013_WK	4.28261	0.214824	0.0226087	0.00530721	0.919108	23	24
ins-10(tm3498)	011013_WK	4.30873	0.209163	0.0487322	0.0114395	0.960547	21	24
ins-11(tm1053)	012913_WK	4.36	0.158795	-0.6	-0.120968	0.0799847	23	25
ins-11(tm1053)	022113_WK	4.096	0.160269	0.259265	0.0675745	0.201603	49	50
ins-12(tm2918)	039_060811	6.54579	0.307994	0.0250328	0.00383895	0.938173	27	48
ins-12(tm2918)	039_062311	7.04653	0.397197	0.308415	0.0457717	0.485685	19	48
ins-13(tm4856)	039_052811	6.96047	0.230667	0.784055	0.126944	0.0100493	29	48
ins-13(tm4856)	039_060811	6.30881	0.24051	-0.21195	-0.0325039	0.659702	38	48
ins-13(tm4856)	091012_WK	8.4	0.40398	1.92	0.296296	0.00867793	25	25
ins-14(tm4886)	039_062711	4.95622	0.280626	-0.653249	-0.116455	0.047109	29	48
ins-14(tm4886)	039_080311	4.85106	0.172469	-0.569445	-0.105054	0.0503694	41	48
ins-15(ok3444)	039_082211	4.25536	0.174207	-0.254874	-0.0565102	0.158654	42	48
ins-16(ok2919)	012913_WK	4.8	0.149666	-0.16	-0.0322581	0.437591	25	25
ins-17(tm790)	039_060811	7.14835	0.251625	0.627592	0.0962452	0.088019	36	48
ins-17(tm790)	039_062311	6.11416	0.283837	-0.623955	-0.0926008	0.152122	28	48
ins-18(tm339)	039_060811	6.74744	0.410805	0.226686	0.0347638	0.763724	25	47
ins-18(tm339)	039_062311	7.99383	0.316975	1.25571	0.18636	0.0192358	21	48
ins-18(tm339)	083012_WK	6	0.277128	0.6	0.111111	0.0932338	24	25
ins-19(tm5155)	011013_WK	4.48	0.179956	0.22	0.0516432	0.580006	25	25
ins-20(tm1947)	039_052811	6.87935	0.221822	0.702937	0.11381	0.0352514	23	48
ins-20(tm1947)	039_080311	5.1211	0.223599	-0.299407	-0.0552359	0.374738	39	48
ins-21(tm5180)	011013_WK	4.64231	0.208916	0.382308	0.0897436	0.221297	23	25
ins-22(ok3616)	039_080311	5.4808	0.257661	0.0602934	0.0111232	0.896168	35	48
ins-22(ok3616)	039_082211	4.21734	0.134081	-0.292889	-0.0649387	0.138764	37	48
ins-23(tm1875)	011013_WK	4.12	0.188213	-0.14	-0.0328638	0.828536	25	25
ins-23(tm1875)	022113_WK	3.77872	0.087767	-0.0580113	-0.01512	0.757992	48	50
ins-25(ok2773)	012913_WK	5	0.13749	0.04	0.00806452	0.785259	23	25
ins-26(tm1983)	012913_WK	4.84	0.146205	-0.12	-0.0241935	0.52127	25	25
ins-27(ok2474)	012913_WK	4.44	0.160798	-0.52	-0.104839	0.0759489	24	25
ins-27(ok2474)	022113_WK	4.30814	0.15853	0.471405	0.122866	0.00977102	46	50
ins-28(ok2722)	039_071811	5.21811	0.168891	0.289173	0.0586686	0.185423	37	48
ins-28(ok2722)	039_082211	4.1275	0.19781	-0.382731	-0.0848584	0.0263081	39	48
ins-28(ok2722)	083012_WK	5.88	0.206456	0.48	0.0888889	0.0914798	22	25
ins-29(tm1922)	039_052811	6.32322	0.21429	0.146808	0.0237692	0.643105	28	48
ins-29(tm1922)	039_060811	7.13219	0.356025	0.611438	0.0937679	0.261506	28	47
ins-30(ok2343)	039_050411	7.18959	0.271461	0.764593	0.119003	0.0191444	28	48
ins-30(ok2343)	039_082211	4.46629	0.128406	-0.0439372	-0.00974167	0.807801	42	48
ins-30(ok2343)	091012_WK	7.72	0.332361	1.24	0.191358	0.0538575	25	25
ins-31(ok3543)	039_060811	7.8636	0.282871	1.34284	0.205934	0.000725101	30	48
ins-31(ok3543)	039_082211	5.44792	0.220045	0.937686	0.207902	0.00241954	38	48
ins-33(tm2988)	039_050411	7.55372	0.300361	1.12872	0.175677	0.00344823	25	48
ins-33(tm2988)	039_082211	4.60784	0.120653	0.0976051	0.0216408	0.657711	43	48
ins-33(tm2988)	092012_WK	5.72	0.355618	-0.428571	-0.0697026	0.470533	24	25
ins-34(tm3095)	039_052811	6.74542	0.26535	0.56901	0.0921263	0.0725147	19	40
ins-34(tm3095)	039_060811	7.15296	0.337971	0.6322	0.096952	0.127949	25	48
ins-35(ok3297)	039_052811	6.61064	0.252486	0.434231	0.0703047	0.18993	25	47
ins-35(ok3297)	039_062711	5.11398	0.233866	-0.495498	-0.0883323	0.0565409	32	48
ins-35(ok3297)	092012_WK	5.47826	0.35252	-0.670311	-0.109019	0.204478	22	25
ins-38(tm2632)	039_052811	6.40296	0.21516	0.22655	0.0366799	0.449348	31	48
ins-38(tm2632)	039_071811	5.09091	0.199715	0.161976	0.0328622	0.598475	37	48
