# Supplementary material for: An Insulin-to-Insulin Regulatory Network Orchestrates Phenotypic Specificity in Development and Physiology
Source: PLoS Genet. 2014 Mar 27;10(3):e1004225. doi: 10.1371/journal.pgen.1004225 (PMC3967928; doi:10.1371/journal.pgen.1004225)
Supplement: Table S5 — qPCR data. Statistical analysis of the qPCR showing the T-statistics from a linear model, the q-value, the p-value and the means and SEMs normalized to wild type. (XLSX) [file pgen.1004225.s008.xlsx]

## Sheet: T P Q Stats High Conf
Table S5 - qPCR Data
T-Statistic
		Mutant
		ins-1(nr2091)	ins-2(tm4467)	ins-3(tm3608)	ins-4(tm3620)	ins-5(tm2560)	ins-6(tm2416)	ins-7(tm1907)	ins-7(tm2001)	ins-8(tm4144)	ins-9(tm3618)	ins-10(tm3498)	ins-11(tm1053)	ins-12(tm2918)	ins-13(tm4856)	ins-14(tm4886)	ins-15(ok3444)	ins-16(ok2919)	ins-17(tm790)	ins-18(tm339)	ins-19(tm5155)	ins-20(tm1947)	ins-21(tm5180)	ins-22(ok3616)	ins-23(tm1875)	ins-25(ok2773)	ins-26(tm1983)	ins-27(ok2474)	ins-28(ok2722)	ins-29(tm1922)	ins-30(ok2343)	ins-31(ok3543)	ins-33(tm2988)	ins-34(tm3095)	ins-35(ok3297)	ins-38(tm2632)	daf-28(tm2308)
mRNA measured	ins-1	-11.8992	-1.11315	0.0430394	0.883387	-1.46324	0.999935	-0.486838	1.03452	2.01698	-0.65088	-0.97172	-2.49386	-2.06576	2.03861	-0.149574	-2.41459	-0.98194	-1.95477	3.07313	2.33749	-2.75874	0.929001	-1.75264	-1.43642	-1.70513	0.0588966	-1.55838	-2.837	-0.559228	-1.65899	-0.256046	-3.41951	-2.25603	-2.36203	-1.54252	0.276681
	ins-2
	ins-3	-1.61673	1.88606	-3.14157	2.21902	0.546731	-4.59	-3.58158	-1.89488	1.46176	3.18352	2.31817	1.56465	-0.378649	-4.0513	-1.03525	1.30686	0.98289	0.262507	-2.48202	-1.4109	0.487313	0.406743	0.441992	2.49036	1.22058	1.49194	0.864003	-0.169223	2.90517	0.0288489	1.1073	-2.06237	1.14162	-0.547853	1.67701	-1.15828
	ins-4	0.0138254	0.410917	12.4674	-7.53521	-0.198023	1.81438	-0.0294456	0.86022	3.85041	0.194871	-0.877814	1.29068	-0.429684	0.607833	-0.0166634	1.65146	0.102736	-0.365123	2.05275	0.315448	0.185463	0.514869	0.0846189	1.62796	0.136241	0.417207	-0.251192	0.0911614	2.86035	-0.601637	0.218485	-0.0190517	0.500756	0.0247318	0.580508	3.27682
	ins-5	-0.201427	0.0491814	3.17115	0.0861443	-5.62068	3.25003	1.29484	0.911694	3.7163	0.412362	0.348327	0.863952	0.103624	2.12957	0.0438787	-0.499395	-0.04779	-0.726619	2.07825	3.78746	0.332981	2.19058	-0.167475	0.780392	-0.0974381	3.79165	-0.639225	-0.192982	-0.735035	-1.94738	0.224935	-0.226337	0.0337087	-0.0988033	0.461939	4.96557
	ins-6	-2.61915	1.35213	4.15465	2.8541	0.025423	-9.82473	-0.607225	-0.182169	3.76044	1.82723	1.3465	2.05324	0.140076	-0.586986	0.272318	0.877622	0.612916	0.605534	0.44732	1.25297	0.179651	0.79528	0.236749	3.21339	0.720594	2.66758	1.3157	-0.906219	0.483449	0.237585	1.80192	-0.751019	0.673983	-0.34723	1.77945	2.65964
	ins-7	-2.46442	-4.64892	-0.541495	-0.596879	-1.00046	-0.746719	-5.97218	-5.32852	-4.50553	-1.29348	-1.00528	-1.38406	-1.32097	0.133596	0.253417	-2.20736	-4.47057	2.35006	0.269034	-0.903591	-1.6321	-3.32649	-5.8874	0.200767	-5.99208	-1.41247	-0.213522	-5.07834	-1.53964	-0.216788	-1.68097	-6.48925	-0.83455	-4.39887	1.49136	-1.77415
	ins-8
	ins-9	-4.39909	-0.565663	1.5898	1.47968	-1.0864	-1.89491	-1.03152	-1.76166	2.83886	-5.01043	0.108214	-0.338932	-1.15647	-1.48724	-0.226632	-1.5836	-0.00410245	0.642119	-0.129859	5.68687	-1.963	2.84798	-0.566572	2.42078	-0.335532	2.12037	-0.158739	-1.53105	-1.64337	-0.673487	2.08869	-1.75063	-0.996303	-0.618934	-0.959597	0.791398
	ins-10	-0.518482	1.82705	0.281041	1.48212	0.498478	0.664531	-0.066663	0.306648	2.70952	0.40061	30.1423	1.07831	0.715915	1.85322	-0.0586863	0.591663	0.0486768	1.85487	1.39992	-0.300504	0.708399	-1.54875	1.28777	0.537406	0.407431	0.705561	0.063605	1.02447	0.169772	1.54626	0.110633	-0.431473	0.809102	1.39619	3.63578	1.66657
	ins-11
	ins-12	0.592524	0.0499199	0.0392465	-0.0159376	-0.21388	-1.58425	-0.359073	0.725781	-0.647485	0.591661	0.000858052	-0.661351	-3.54652	-3.01467	-1.43505	-1.39074	-1.74047	-0.105911	-2.40043	-4.51472	0.379677	-2.81418	-1.26572	0.576802	-0.554802	0.790231	-0.73573	-1.74231	-0.472224	-1.02695	-2.85372	-3.81793	0.343959	-1.62454	2.09905	-2.32628
	ins-13	0.0918352	2.28089	1.1983	0.610597	1.14487	-0.734674	-0.670664	1.67666	-0.989306	0.24579	-0.137384	0.396889	0.877734	-5.02997	-0.535131	0.717452	-0.316169	0.877734	1.11777	1.36083	1.52516	1.36083	0.848658	0.46637	-0.604576	0.18318	0.664025	-0.141444	0.775183	0.334022	-0.84034	-0.490893	0.396889	-0.956823	3.97651	-0.111777
	ins-14	-1.68191	0.416499	0.187594	1.40332	-1.92824	-0.125248	0.457342	-0.573494	2.52312	-0.708309	-0.712512	-0.287787	-1.95941	-0.0725944	-3.73388	-1.31649	0.0201101	-0.774857	0.834833	0.355793	-2.36209	-1.03503	-0.552617	1.3541	-0.274558	1.48515	-0.0111303	-1.38567	-0.53456	-2.20443	0.656474	-1.37796	-0.455338	-0.976859	2.95026	1.85841
	ins-15	-3.13439	0.571408	-0.889525	-1.52667	-1.3529	-2.75318	-1.15998	-1.9333	2.52483	-1.91995	-1.70044	-0.657834	-1.23706	-2.91285	-0.798965	-2.33759	-1.02997	-1.81629	-2.19108	-0.0698444	-1.22645	-0.279373	-0.297725	-0.963392	-0.870401	-1.03433	-1.49771	-0.494866	-1.75255	-1.39384	1.56105	-0.635684	-1.06329	-1.19895	3.91805	-1.72709
	ins-16	-1.6682	-1.73432	-0.0172572	-0.086284	-0.385402	-0.620724	-1.54056	0.123954	-1.42908	-0.0381566	0.0517706	-0.937619	-0.569474	-2.31969	-0.22596	-1.44382	-3.47636	-0.408411	-2.60301	-2.25785	-0.934827	-2.50872	0.305384	-0.40064	0.0693731	0.465934	-0.270356	-1.86995	-1.10653	-0.0763122	1.44325	-1.73609	-0.247347	-0.397417	1.08718	-2.14262
	ins-17	-1.47133	0.303101	1.12413	1.21316	-0.478529	-2.56981	-1.33422	-1.21591	1.75745	0.553828	0.488929	0.824445	-1.27117	0.0178394	0.971364	0.145806	0.885403	-9.0673	-0.547394	0.569749	-0.586617	-1.04258	0.287539	1.03081	0.0623301	1.64858	0.264166	-0.515807	1.03799	-0.878005	1.45391	1.35997	0.691977	0.763091	2.2664	0.0948318
	ins-18	-2.23995	-0.251119	0.734842	1.43327	-0.110035	0.243109	-1.11091	-1.05446	0.193233	0.702451	-0.173401	-0.191707	-0.631043	0.174463	0.159423	-0.864794	-0.159105	-0.0551183	-6.78091	1.33229	-1.12186	1.4488	-0.784638	0.907091	-0.37174	1.25444	-0.232543	-1.3802	-0.246332	-0.137036	0.245432	-0.0192656	-0.142422	-0.700983	1.41779	0.0679903
	ins-19
	ins-20	0.872316	0.578334	-1.29807	-1.59599	-1.64564	0.604315	-0.700372	0.566053	0.578335	-1.71612	-1.29807	-0.950498	-1.84425	1.81329	-0.400703	-1.00015	-2.01131	-2.48974	1.62141	-2.07239	-4.58609	-2.1645	-1.93265	-2.90511	-2.19273	-3.18488	-1.8939	-0.647964	-0.691136	-3.4791	-1.2772	-1.35586	-1.94356	-0.9888	-0.205705	0.623617
	ins-21	-1.32735	-0.966665	0.253965	-0.931197	-1.25814	-0.257172	-0.590703	0.257486	-0.0252188	-0.985848	-1.2377	-0.583821	-1.76898	-0.0757301	-0.656283	-0.849465	-0.729559	-0.890328	2.22649	3.06153	-1.99821	-11.7659	-1.72719	1.64629	-1.457	-1.31944	-1.36031	-2.20225	-1.34017	-1.72824	0.149305	-0.159486	-1.40117	-1.4184	2.23605	0.833043
	ins-22	-3.05472	-0.684039	1.18456	1.52416	-0.258742	-0.803359	-0.375628	-0.797756	-0.0903433	1.01595	0.316693	1.3072	-0.541743	-0.268304	-1.19281	0.609125	0.109411	-0.551177	0.719054	0.723057	-0.191394	-0.508822	-7.12743	1.32753	0.122609	2.02413	0.0525585	-2.34455	0.299334	-0.814542	1.50051	1.46143	0.222359	-0.90656	2.98633	2.80109
	ins-23	0.714417	3.34238	-0.341891	0.236694	-0.236693	-0.337722	-2.43082	1.3162	2.16682	0.369171	0.78898	1.91985	-0.973074	-0.841891	-1.22815	0.473387	-0.887946	-0.131496	-0.130433	-4.21878	1.36811	-3.85193	13.3837	-5.88502	-2.33476	0.710082	-0.210394	0.570467	1.19438	-1.99787	-2.93667	0.674637	-1.15717	0.848258	3.47151	-1.12647
	ins-24	0.181338	0.372069	0.838735	1.90622	-0.547607	2.65869	0.692711	0.927013	0.648948	0.938681	0.436696	0.672375	-0.949647	3.56544	0.0310345	-0.658516	-0.456288	-2.16963	1.84384	0.801481	-0.435002	-1.16787	-1.04735	-1.74	-1.15779	5.24731	0.166359	-1.95667	0.0629573	-3.92644	1.12935	1.36804	-0.464426	-0.11529	3.5421	1.12057
	ins-25	-2.00027	-1.4824	1.31458	0.857337	-1.0288	-0.500066	-1.20515	0.10956	-2.36761	-0.613533	-0.171468	-0.743026	-1.37174	2.73898	-0.110388	-1.14312	-1.12311	0.628714	0.547796	2.22375	-1.03829	3.11325	-1.95693	1.51023	-7.13796	0.628714	-1.20027	-4.16059	2.54852	-0.235975	-0.051051	-1.12311	-0.628714	-2.19516	-0.971649	0.182599
	ins-26	-0.592997	-2.5885	3.6964	3.33337	0.194478	-0.350168	0.372666	0.398369	-3.09542	1.81367	0.476134	1.65283	0.341565	1.32361	2.66857	1.06135	-1.73721	1.63092	0.668231	1.57887	-0.0546344	-0.027076	-3.34627	1.91704	-2.99357	-7.63555	-0.475236	-4.45635	0.49578	-0.336302	0.802528	-1.5578	0.607573	-3.3743	4.12514	5.67996
	ins-27	-2.97591	-0.987799	-0.161232	0.145686	-0.795033	-0.274842	0.75942	-0.526645	-0.967805	-0.655837	-0.41053	-1.06544	-0.511505	0.866538	1.15435	-2.2121	-0.140138	0.874758	0.593502	3.14277	-1.64207	1.671	-0.688638	-0.182347	-0.507915	1.00711	-4.61895	-1.87926	-1.91548	0.250462	4.31642	-0.735921	-0.63701	-0.696204	0.307132	2.31153
	ins-28	-1.30041	-2.84184	0.917196	0.645468	-0.479362	-0.263226	-1.77528	-0.143458	-2.62727	-0.063364	-1.18396	-0.684738	-1.12077	-0.878675	-0.736111	-0.890118	-3.80016	-0.801644	-1.60313	2.60311	-1.8453	1.08837	-4.27201	2.60302	-2.29412	2.18105	-0.49832	-10.2897	-0.55646	-0.295561	-0.524598	-1.30417	-0.122322	-3.95744	4.001	-0.208013
	ins-29	-1.89888	-0.800151	-0.174702	-0.123342	-0.759094	1.16932	0.237889	-0.30762	-0.448949	-0.982449	-0.660538	-0.92983	-0.259376	0.280958	-0.219979	-1.5059	-1.03293	1.29808	1.13819	3.4974	-0.251179	7.48189	-2.19402	1.48186	-1.04841	0.173712	-0.634164	-2.37979	-3.71382	-0.689023	0.548593	-0.861825	-0.421784	-1.81025	2.89578	0.826469
	ins-30	-1.58726	-0.175065	1.42941	2.34909	-2.16715	1.19716	-0.273794	0.826926	-0.741901	0.288921	0.369091	-0.207686	-0.84293	2.49188	0.911832	-1.03256	-1.48565	0.66933	2.55662	5.12267	-2.6978	1.67437	-1.72765	1.68116	-1.93368	4.85373	0.0562096	-3.28456	-0.534417	-10.8633	0.793537	1.94671	-0.153959	-1.0671	2.20529	-0.823224
	ins-31
	ins-32	0.712614	1.1916	-0.782167	-0.500487	-2.27859	-1.82967	-2.3325	-0.12893	-0.428454	-0.342654	-1.90889	-0.500486	-1.9617	-1.51202	-0.7403	-1.18708	-0.55769	-2.33141	-1.98086	1.60767	-2.52319	0.0382771	-0.809226	-1.40385	0.0949484	0.18611	-2.54267	-1.69463	-1.18579	-2.63948	-0.748857	-0.467138	-2.52506	-1.06076	0.626236	-0.55089
	ins-33	-1.45047	-0.599488	0.531676	0.815546	-0.369004	3.02361	0.81246	0.491777	-0.822881	-0.822842	0.448735	0.0562203	-0.184429	1.27528	-0.0163831	-1.1552	-0.146164	-0.080459	1.7996	1.77013	-0.625243	0.00415698	-0.692897	1.76628	-0.279996	1.36343	-0.0267221	-0.906493	-0.527413	0.461547	2.66881	0.0504421	0.178881	-1.08004	3.06433	0.823808
	ins-34	1.94675	3.52555	0.528416	0.528416	1.27843	-0.571855	-0.414664	1.33285	2.63892	1.46989	1.41479	2.91481	2.1648	0.666423	-1.51856	2.50572	1.68778	1.21024	-0.918182	-4.09245	1.9787	-2.62579	1.88689	0.282671	1.104	0.255686	2.09662	2.75094	2.82671	1.01761	0.252209	2.77429	-1.58525	2.02701	3.39209	-0.0296182
	ins-35	-1.14396	-1.95057	-0.597151	-0.689404	-1.22565	3.60376	1.46405	0.215226	-2.54327	-1.69097	-0.964479	-1.67133	-0.403376	1.35886	1.75934	-1.93588	-1.39152	0.342655	2.28819	3.84937	-1.33236	3.42895	-2.157	1.85903	-1.92565	-0.0604797	-0.950999	-2.35441	-1.99255	0.0798521	-0.410514	-0.962291	-0.214235	-2.59891	-0.39453	2.355
	ins-36
	ins-37	0.606019	-0.427093	-1.25169	-0.681646	-2.44502	-1.25234	-2.20677	-0.496229	-0.540251	0.237046	-0.421898	-1.10853	-1.55478	-1.37337	-2.98389	-1.0761	-0.785419	0.00636147	-3.37006	-7.0405	-1.19495	-7.41885	-0.348982	-0.0847179	-0.465288	-1.8177	-0.904159	-0.607388	-1.14415	-1.15119	-1.01977	-1.09941	-0.823492	-0.181968	0.496106	-0.234059
	ins-38	-1.03169	0.668168	1.65937	1.03174	0.776771	-0.780315	-0.806348	-0.697985	3.89046	1.43788	1.44689	3.25132	0.757158	0.0414329	-0.418364	2.22162	1.04629	2.46352	1.33541	-0.78884	2.18054	-0.273464	2.0471	0.760274	0.87293	2.11048	0.260286	0.331435	0.657278	1.18039	3.74976	2.17707	0.449882	1.59219	-0.295426	0.398393
	ins-39	1.04178	-0.790056	-1.50991	-1.19342	-2.40662	1.76301	4.46242	-1.53624	0.324274	-2.33989	-1.45716	-2.45937	-3.19784	-4.1698	1.20315	-1.93189	-0.992505	-0.402202	2.46287	-0.104542	-2.12121	-4.02485	-0.692612	-1.90253	-0.0884399	-0.243958	-2.45937	-0.492681	-2.33989	-2.51483	1.65655	0.107104	-2.40662	-0.842558	-2.03739	1.09732
	daf-28	1.21426	-2.91487	1.0952	2.03793	-1.47611	2.91515	3.2935	3.03206	-3.27308	0.145595	-0.661817	0.726587	-2.4548	2.79613	1.48786	-1.08181	0.118688	-1.10107	4.2925	-1.32346	-2.90026	-0.45963	-2.19331	-0.498149	-0.285383	2.28967	-0.290634	-4.46495	-0.603142	-1.73261	0.366739	0.459317	-2.64232	-2.03783	-1.43629	-10.4586
q-Value
		Mutant
		ins-1(nr2091)	ins-2(tm4467)	ins-3(tm3608)	ins-4(tm3620)	ins-5(tm2560)	ins-6(tm2416)	ins-7(tm1907)	ins-7(tm2001)	ins-8(tm4144)	ins-9(tm3618)	ins-10(tm3498)	ins-11(tm1053)	ins-12(tm2918)	ins-13(tm4856)	ins-14(tm4886)	ins-15(ok3444)	ins-16(ok2919)	ins-17(tm790)	ins-18(tm339)	ins-19(tm5155)	ins-20(tm1947)	ins-21(tm5180)	ins-22(ok3616)	ins-23(tm1875)	ins-25(ok2773)	ins-26(tm1983)	ins-27(ok2474)	ins-28(ok2722)	ins-29(tm1922)	ins-30(ok2343)	ins-31(ok3543)	ins-33(tm2988)	ins-34(tm3095)	ins-35(ok3297)	ins-38(tm2632)	daf-28(tm2308)
mRNA measured	ins-1	0	0.425842	0.718364	0.507078	0.310394	0.464879	0.613109	0.451288	0.173321	0.572102	0.470162	0.0843486	0.155574	0.168904	0.701528	0.094154	0.46976	0.179161	0.03824	0.162222	0.0549394	0.506892	0.232558	0.315421	0.245045	0.716811	0.28347	0.0540286	0.59657	0.250939	0.681974	0.0206103	0.118873	0.108909	0.288587	0.681715
	ins-2
	ins-3	0.268231	0.198845	0.0266849	0.124925	0.59658	0.00202158	0.0138623	0.195171	0.314166	0.0247591	0.108909	0.28081	0.64738	0.00485179	0.451288	0.353833	0.46976	0.681974	0.0913666	0.352204	0.612222	0.638727	0.627578	0.0843486	0.391513	0.303875	0.510453	0.695861	0.0415584	0.720711	0.426742	0.16364	0.412503	0.59658	0.247629	0.410511
	ins-4	0.721739	0.637922	0	0	0.693757	0.21575	0.720711	0.512623	0.00860802	0.694182	0.507078	0.358264	0.632183	0.584222	0.72109	0.252578	0.70859	0.650511	0.164759	0.673715	0.694453	0.611516	0.711825	0.257302	0.702622	0.636627	0.681974	0.711443	0.0455421	0.584222	0.688345	0.72109	0.611516	0.720711	0.590035	0.0247591
	ins-5	0.692671	0.716811	0.0247591	0.711825	0	0.0254141	0.360896	0.498333	0.0111187	0.637892	0.659088	0.510453	0.70859	0.145681	0.718364	0.611516	0.716811	0.554758	0.159626	0.0409941	0.660831	0.18434	0.69605	0.535893	0.710211	0.00624207	0.57609	0.694182	0.55291	0.181356	0.686587	0.686396	0.720711	0.710056	0.619771	0
	ins-6	0.0776184	0.34491	0.00202158	0.0458866	0.720711	0	0.584222	0.694453	0.0104646	0.205886	0.343938	0.158863	0.702046	0.588387	0.681715	0.507078	0.584222	0.584222	0.62464	0.399378	0.694453	0.543863	0.68284	0.0239864	0.55836	0.0645798	0.352197	0.499486	0.613509	0.68284	0.219035	0.549881	0.56966	0.659088	0.219035	0.0721993
	ins-7	0.094154	0.00202158	0.597854	0.585522	0.462079	0.550771	0	0	0.00202158	0.35792	0.45998	0.332936	0.352152	0.703574	0.681974	0.126463	0.00202158	0.105204	0.681974	0.510453	0.256549	0.0637983	0	0.692671	0	0.322687	0.688345	0	0.289196	0.688345	0.250939	0	0.52119	0.00202158	0.303875	0.227637
	ins-8
	ins-9	0.00202158	0.594372	0.27258	0.30673	0.431192	0.195171	0.451288	0.23033	0.0540286	0	0.707803	0.660127	0.410039	0.307053	0.686396	0.273673	0.724978	0.574826	0.703987	0.00753809	0.179161	0.0996049	0.594372	0.094154	0.66078	0.141674	0.697795	0.296354	0.25273	0.56966	0.158441	0.232755	0.46391	0.583785	0.473659	0.534311
	ins-10	0.606873	0.212173	0.680755	0.306264	0.611516	0.570323	0.716811	0.673715	0.0673131	0.638727	0	0.435033	0.55836	0.204862	0.716811	0.586793	0.716811	0.199428	0.331486	0.678108	0.559442	0.316969	0.364203	0.599324	0.638727	0.560683	0.716811	0.454438	0.695847	0.288304	0.707803	0.632183	0.529068	0.332936	0.00943404	0.252578
	ins-11
	ins-12	0.586793	0.716811	0.719305	0.72109	0.688345	0.279943	0.654744	0.556728	0.573889	0.586793	0.726203	0.570323	0.0111187	0.0409941	0.317649	0.330853	0.234595	0.707964	0.104915	0.0214336	0.64738	0.10408	0.372692	0.591087	0.59658	0.534311	0.55291	0.234595	0.617141	0.451288	0.0540286	0.00943404	0.659088	0.266849	0.145681	0.114006
	ins-13	0.711443	0.121699	0.395552	0.584222	0.412127	0.55307	0.570323	0.250939	0.466879	0.682791	0.702457	0.638727	0.507078	0	0.599805	0.55836	0.670098	0.507078	0.424496	0.366764	0.293228	0.366764	0.518915	0.619771	0.584222	0.694453	0.570323	0.702046	0.536973	0.66078	0.520917	0.61182	0.638727	0.476868	0.00485179	0.707803
	ins-14	0.250939	0.637456	0.694453	0.325824	0.18434	0.704808	0.621883	0.5931	0.0874419	0.559442	0.559442	0.678996	0.179161	0.716002	0.00943404	0.352197	0.72109	0.536973	0.522992	0.659088	0.10408	0.466879	0.59658	0.342315	0.681715	0.306029	0.722678	0.337434	0.599805	0.126463	0.570934	0.339108	0.621883	0.470162	0.0397096	0.203273
	ins-15	0.0325008	0.5931	0.505516	0.293228	0.342315	0.0620141	0.410511	0.185238	0.0874333	0.184787	0.239192	0.570408	0.379143	0.0461986	0.53283	0.106295	0.452003	0.208647	0.13306	0.716811	0.384825	0.681715	0.676579	0.473056	0.510453	0.451288	0.301915	0.61182	0.227637	0.32983	0.288473	0.578444	0.442185	0.396675	0.00485179	0.236866
	ins-16	0.252578	0.234595	0.72109	0.711825	0.644126	0.583089	0.293228	0.704808	0.321359	0.719305	0.716811	0.483475	0.5931	0.114006	0.686396	0.315164	0.0177899	0.637922	0.0794392	0.174341	0.484782	0.13306	0.673929	0.638727	0.716811	0.619771	0.681917	0.201189	0.425809	0.714713	0.316969	0.234595	0.682791	0.638727	0.431168	0.14317
	ins-17	0.312042	0.67485	0.421646	0.39131	0.615565	0.0815809	0.351772	0.392622	0.231839	0.59658	0.61182	0.524473	0.366764	0.72109	0.471795	0.701528	0.507078	0	0.59658	0.59658	0.587822	0.466879	0.679115	0.451288	0.716811	0.252578	0.681974	0.608187	0.451288	0.507078	0.315421	0.343677	0.562967	0.54438	0.11654	0.710597
	ins-18	0.126463	0.681974	0.55291	0.316509	0.707803	0.68284	0.426029	0.44939	0.694182	0.562151	0.694772	0.694182	0.578552	0.694772	0.697795	0.510453	0.697795	0.716811	0	0.376919	0.421646	0.343938	0.535893	0.498333	0.649204	0.372692	0.683815	0.338502	0.682791	0.702457	0.682791	0.72109	0.702046	0.562967	0.321359	0.716811
	ins-19
	ins-20	0.510453	0.591087	0.356686	0.270066	0.252654	0.584222	0.562967	0.594372	0.591087	0.234595	0.356686	0.476868	0.201189	0.21575	0.638727	0.462079	0.174341	0.0843486	0.266849	0.201395	0	0.185238	0.185238	0.0415584	0.13306	0.0247591	0.188073	0.573889	0.562967	0.0132222	0.367588	0.343938	0.182284	0.466879	0.690739	0.581743
	ins-21	0.352197	0.473427	0.681974	0.48663	0.371719	0.681974	0.587151	0.681974	0.720711	0.466879	0.379143	0.588427	0.222906	0.714713	0.570934	0.516527	0.554758	0.505516	0.129381	0.0815809	0.171286	0	0.236866	0.252654	0.315164	0.352197	0.340156	0.13306	0.34491	0.232755	0.701528	0.697795	0.326278	0.325824	0.121805	0.523517
	ins-22	0.0387095	0.565877	0.396675	0.293228	0.681974	0.532577	0.649204	0.532832	0.711443	0.455	0.669701	0.353833	0.597854	0.681974	0.396675	0.584222	0.707803	0.59658	0.55836	0.562967	0.694182	0.61182	0	0.35102	0.704808	0.164759	0.716811	0.111615	0.676034	0.52642	0.306029	0.314166	0.68711	0.499486	0.03824	0.0571354
	ins-23	0.559442	0.0232482	0.659088	0.68284	0.68284	0.660589	0.099195	0.353833	0.139571	0.649204	0.534311	0.184787	0.470162	0.520258	0.386464	0.617039	0.507078	0.703987	0.703987	0.0260559	0.338502	0.039623	0	0	0.112979	0.559442	0.689689	0.593135	0.395552	0.171286	0.0455421	0.56966	0.410039	0.518915	0.0138623	0.421843
	ins-24	0.694453	0.649204	0.520258	0.185238	0.59658	0.0721993	0.562967	0.491398	0.573889	0.483475	0.629372	0.56966	0.476868	0.0138623	0.720711	0.570408	0.621883	0.13306	0.207457	0.540483	0.629838	0.426557	0.451288	0.230696	0.410511	0	0.69605	0.18434	0.716811	0.00485179	0.421646	0.341882	0.619771	0.707803	0.0111187	0.423524
	ins-25	0.175965	0.30822	0.352197	0.512592	0.451288	0.611516	0.395552	0.707803	0.108667	0.584222	0.69535	0.550771	0.337665	0.0636236	0.707803	0.412127	0.423018	0.578552	0.59658	0.179161	0.451288	0.0795573	0.18434	0.297938	0	0.578552	0.395552	0.00485179	0.0794986	0.68284	0.716811	0.423018	0.578552	0.13306	0.470162	0.694453
	ins-26	0.586793	0.0808139	0.00860802	0.0186684	0.694182	0.659088	0.649204	0.638727	0.0364269	0.2091	0.616452	0.252578	0.659088	0.352197	0.0584525	0.442791	0.234595	0.256576	0.570323	0.313578	0.716811	0.720711	0.0232482	0.184787	0.0415584	0	0.616452	0.00202158	0.61182	0.660589	0.532703	0.288587	0.584222	0.0219758	0.00355798	0
	ins-27	0.0415584	0.466879	0.697795	0.701528	0.532831	0.681715	0.54438	0.602635	0.473056	0.570695	0.637922	0.441274	0.609	0.510453	0.410511	0.125946	0.702046	0.507945	0.586793	0.0776184	0.25273	0.293228	0.564522	0.694453	0.611516	0.459428	0	0.199428	0.184787	0.681974	0.00355798	0.552977	0.576913	0.562967	0.673715	0.115428
	ins-28	0.358264	0.0540286	0.494179	0.573889	0.615565	0.681974	0.227637	0.702046	0.0776184	0.716811	0.396675	0.564596	0.421646	0.507945	0.552977	0.505516	0.00943404	0.531953	0.273022	0.124925	0.201189	0.451288	0.00355798	0.0721993	0.119006	0.131325	0.611516	0	0.59658	0.676579	0.603557	0.35792	0.704808	0.00624207	0.00355798	0.690307
	ins-29	0.194704	0.53283	0.694772	0.704808	0.54438	0.408226	0.68284	0.673715	0.62464	0.466879	0.570323	0.486838	0.681974	0.680755	0.688298	0.298862	0.451288	0.356686	0.417841	0.0540286	0.681974	0.00202158	0.13306	0.306264	0.451288	0.694772	0.578281	0.106651	0.00860802	0.562967	0.59658	0.512592	0.63487	0.217252	0.0419437	0.524473
	ins-30	0.278165	0.694772	0.316969	0.105204	0.13306	0.396675	0.681715	0.524473	0.55291	0.678964	0.649204	0.690307	0.518915	0.0899216	0.498333	0.451288	0.307695	0.570323	0.0827074	0.0111187	0.0618231	0.292672	0.236866	0.246341	0.185238	0	0.716811	0.0247591	0.599805	0	0.534311	0.184787	0.700039	0.442794	0.126463	0.524764
	ins-31
	ins-32	0.559442	0.396764	0.535893	0.611516	0.114304	0.210914	0.112979	0.703994	0.6334	0.659088	0.185238	0.611516	0.179161	0.301915	0.55291	0.396675	0.59658	0.107004	0.179161	0.30673	0.0814477	0.719305	0.530949	0.325824	0.710597	0.694453	0.0796153	0.247928	0.396675	0.0676016	0.550697	0.619771	0.0814477	0.446397	0.579526	0.59658
	ins-33	0.315421	0.585522	0.600535	0.52641	0.649204	0.0401453	0.529068	0.61182	0.524764	0.524473	0.624456	0.716811	0.694453	0.367588	0.72109	0.410039	0.701528	0.713347	0.219035	0.266384	0.579526	0.724978	0.562967	0.223037	0.680755	0.339522	0.720711	0.499486	0.601411	0.619771	0.0718665	0.716811	0.694453	0.43673	0.0313939	0.524764
	ins-34	0.184787	0.0177899	0.601411	0.601411	0.364044	0.5931	0.637892	0.35178	0.078253	0.307695	0.321828	0.0415584	0.13306	0.570323	0.298078	0.0826707	0.250939	0.391513	0.496002	0.0308241	0.174341	0.121805	0.199428	0.680402	0.428951	0.681974	0.145681	0.0647456	0.0472117	0.454438	0.681974	0.0628245	0.273235	0.173321	0.0159653	0.720711
	ins-35	0.414939	0.184787	0.585522	0.562967	0.384825	0.0132222	0.314084	0.688345	0.0853915	0.242996	0.473056	0.248961	0.638727	0.343677	0.23033	0.18434	0.335478	0.659088	0.119006	0.039623	0.348984	0.0575932	0.141819	0.199064	0.187815	0.716811	0.476868	0.110865	0.172628	0.713347	0.637922	0.475272	0.688345	0.080764	0.638727	0.109244
	ins-36
	ins-37	0.584222	0.633765	0.373691	0.565877	0.0899216	0.377221	0.13306	0.61182	0.599324	0.68284	0.63487	0.425309	0.284549	0.339557	0.0414075	0.435807	0.535893	0.724855	0.0219758	0.00202158	0.395552	0.00202158	0.659088	0.711825	0.619771	0.208647	0.499486	0.584222	0.412127	0.410511	0.456425	0.42977	0.524473	0.694453	0.61182	0.683815
	ins-38	0.451288	0.570323	0.250939	0.451288	0.536973	0.536973	0.53195	0.562967	0.00753809	0.315421	0.314166	0.0227545	0.54438	0.71873	0.636627	0.124848	0.451288	0.087467	0.351763	0.54438	0.131325	0.681974	0.166151	0.54438	0.510453	0.14317	0.681974	0.661863	0.570408	0.39734	0.0104646	0.136147	0.624363	0.276379	0.676579	0.638727
	ins-39	0.451288	0.534801	0.297938	0.395552	0.0945674	0.23033	0.00202158	0.293599	0.666097	0.105935	0.312042	0.087467	0.0244367	0.00355798	0.395552	0.18434	0.466879	0.638727	0.094154	0.70859	0.141527	0.0325008	0.562967	0.185506	0.711825	0.682791	0.087467	0.61182	0.105935	0.0815809	0.25441	0.707964	0.0945674	0.520258	0.162222	0.42977
	daf-28	0.392888	0.0461986	0.428951	0.162222	0.30673	0.0461986	0.0244367	0.0397096	0.0247591	0.701528	0.570323	0.554758	0.088458	0.057366	0.30673	0.433496	0.706529	0.426557	0.00355798	0.379143	0.0415584	0.62464	0.13306	0.611516	0.679847	0.112979	0.678492	0.00202158	0.584222	0.232558	0.650511	0.621689	0.0674583	0.16887	0.315421	0
p-Value
		Mutant
		ins-1(nr2091)	ins-2(tm4467)	ins-3(tm3608)	ins-4(tm3620)	ins-5(tm2560)	ins-6(tm2416)	ins-7(tm1907)	ins-7(tm2001)	ins-8(tm4144)	ins-9(tm3618)	ins-10(tm3498)	ins-11(tm1053)	ins-12(tm2918)	ins-13(tm4856)	ins-14(tm4886)	ins-15(ok3444)	ins-16(ok2919)	ins-17(tm790)	ins-18(tm339)	ins-19(tm5155)	ins-20(tm1947)	ins-21(tm5180)	ins-22(ok3616)	ins-23(tm1875)	ins-25(ok2773)	ins-26(tm1983)	ins-27(ok2474)	ins-28(ok2722)	ins-29(tm1922)	ins-30(ok2343)	ins-31(ok3543)	ins-33(tm2988)	ins-34(tm3095)	ins-35(ok3297)	ins-38(tm2632)	daf-28(tm2308)
mRNA measured	ins-1	0	0.274787	0.96586	0.381722	0.150351	0.325613	0.630033	0.309444	0.0530392	0.518434	0.336385	0.0163784	0.044638	0.0506982	0.882011	0.0198807	0.334251	0.0568397	0.00457811	0.0476021	0.00835919	0.380066	0.0902315	0.1578	0.0988613	0.953295	0.12615	0.0082233	0.578779	0.104074	0.799723	0.00188231	0.028976	0.0251023	0.129951	0.783987
	ins-2
	ins-3	0.116405	0.0693382	0.00296926	0.0315709	0.587265	7.39098e-05	0.00118828	0.0677828	0.154558	0.00263977	0.0250427	0.124672	0.706729	0.000331521	0.30808	0.197898	0.333791	0.794129	0.0188875	0.195957	0.628402	0.694861	0.661774	0.0165201	0.232076	0.142693	0.392168	0.866796	0.00567365	0.977113	0.277266	0.0482316	0.259652	0.587986	0.100474	0.255889
	ins-4	0.989061	0.684154	0	0	0.843919	0.0796324	0.976704	0.396491	0.000599623	0.846371	0.384707	0.203406	0.669476	0.547873	0.986809	0.105607	0.91888	0.71673	0.0489086	0.760493	0.853699	0.620564	0.933146	0.110516	0.892572	0.678511	0.802809	0.927991	0.00639546	0.550435	0.828582	0.98493	0.618983	0.980438	0.564468	0.00265467
	ins-5	0.841724	0.961112	0.00273311	0.931734	1.19209e-06	0.00284588	0.205252	0.369198	0.000859261	0.682032	0.729219	0.392196	0.917928	0.0415275	0.965266	0.619934	0.962211	0.471222	0.0463388	0.00533116	0.740695	0.0598665	0.868159	0.439246	0.923049	0.000443101	0.525917	0.848319	0.466132	0.0577457	0.823607	0.822527	0.973258	0.921974	0.646351	2.563e-05
	ins-6	0.0136912	0.186786	0.000143647	0.00650263	0.97983	0	0.54827	0.856675	0.000763535	0.0743021	0.184884	0.0458889	0.889225	0.561605	0.787127	0.384811	0.544709	0.547867	0.657857	0.245597	0.858233	0.4494	0.814516	0.00242674	0.476928	0.0105813	0.194939	0.372288	0.631121	0.813281	0.0819629	0.458693	0.50377	0.730926	0.0819211	0.0124319
	ins-7	0.0198901	6.7234e-05	0.590838	0.55358	0.322436	0.461245	1.66893e-06	1.01328e-05	0.000100017	0.202445	0.320138	0.173166	0.19319	0.894645	0.801518	0.0324303	0.000110149	0.023216	0.789808	0.392608	0.109638	0.0104388	2.14577e-06	0.841785	1.66893e-06	0.164689	0.831884	2.03848e-05	0.130651	0.829354	0.103509	4.76837e-07	0.40838	0.00013423	0.142846	0.0865388
	ins-8
	ins-9	0.000126243	0.575974	0.118882	0.145925	0.283088	0.0677783	0.310543	0.0883162	0.00818598	8.9407e-06	0.914307	0.736238	0.25359	0.147387	0.822108	0.120288	0.996755	0.524054	0.897545	0.00046134	0.0558456	0.0215458	0.575364	0.0195843	0.73964	0.0395212	0.874585	0.136595	0.107276	0.504082	0.0456238	0.0905837	0.32443	0.540792	0.342386	0.434924
	ins-10	0.607925	0.0780016	0.779967	0.145278	0.620575	0.511427	0.947292	0.76123	0.0111922	0.690603	0	0.286642	0.477743	0.073709	0.953556	0.557037	0.961511	0.0701737	0.171795	0.771454	0.482351	0.160035	0.208007	0.593635	0.686684	0.484098	0.949566	0.314085	0.86595	0.129045	0.91267	0.669315	0.422714	0.173253	0.000709414	0.106009
	ins-11
	ins-12	0.558092	0.960541	0.968867	0.987355	0.831607	0.123983	0.722142	0.47379	0.522592	0.557039	0.999319	0.511759	0.000925303	0.00530136	0.160684	0.171143	0.0927583	0.916123	0.0230169	0.0019635	0.705971	0.0226965	0.216043	0.566948	0.583436	0.433538	0.465713	0.0924308	0.639049	0.309933	0.00803983	0.000683188	0.732479	0.115466	0.0414538	0.0271974
	ins-13	0.927439	0.0300851	0.237074	0.544538	0.258316	0.468242	0.507565	0.104001	0.330697	0.806962	0.89134	0.693326	0.38475	2.14577e-05	0.596147	0.476803	0.754139	0.38475	0.272536	0.210663	0.134218	0.210663	0.403023	0.6432	0.550162	0.85548	0.510063	0.888498	0.442286	0.739914	0.407593	0.627197	0.693326	0.346566	0.000250936	0.911745
	ins-14	0.102969	0.680111	0.852039	0.167383	0.060149	0.901163	0.65072	0.570585	0.0173703	0.482407	0.479826	0.774831	0.0562766	0.942611	0.000711322	0.194677	0.984093	0.442477	0.410411	0.731195	0.0225582	0.330925	0.58476	0.182464	0.785602	0.144476	0.991169	0.176412	0.595586	0.0326493	0.516695	0.178756	0.651055	0.336718	0.00502467	0.0729477
	ins-15	0.00383282	0.572125	0.378452	0.133841	0.182845	0.0099231	0.255204	0.0626847	0.0173012	0.0612165	0.0959505	0.513996	0.222482	0.00670266	0.430024	0.0239155	0.311539	0.0759916	0.0363494	0.946032	0.22641	0.787045	0.768036	0.3405	0.391229	0.306508	0.141191	0.624423	0.0864902	0.17021	0.12936	0.529968	0.293322	0.240254	0.000300765	0.0944369
	ins-16	0.105682	0.0931271	0.986306	0.931615	0.701716	0.539469	0.133907	0.902178	0.163311	0.969728	0.958936	0.353337	0.571805	0.027349	0.822626	0.155566	0.00157237	0.684867	0.0142255	0.0539027	0.354759	0.0364432	0.762183	0.69054	0.945153	0.643462	0.788096	0.0712774	0.27425	0.939502	0.159311	0.0928102	0.80574	0.693874	0.282622	0.0403771
	ins-17	0.151615	0.763976	0.26692	0.231397	0.634591	0.0153856	0.192171	0.2335	0.0893952	0.582438	0.627267	0.414035	0.210199	0.985885	0.338433	0.884726	0.383222	0	0.588158	0.584488	0.560392	0.327623	0.775745	0.308138	0.950728	0.1062	0.792858	0.6099	0.304822	0.384605	0.156708	0.184318	0.492507	0.451572	0.0282831	0.925079
	ins-18	0.0326554	0.803493	0.466248	0.158691	0.912871	0.809575	0.275431	0.300089	0.848124	0.486016	0.863114	0.848834	0.531205	0.862674	0.874307	0.391739	0.874689	0.956288	1.19209e-07	0.219466	0.267871	0.185429	0.439029	0.369191	0.712789	0.216158	0.817171	0.178072	0.806545	0.891614	0.80785	0.984761	0.887382	0.4889	0.163141	0.946244
	ins-19
	ins-20	0.389964	0.567503	0.200878	0.117492	0.106806	0.550178	0.489091	0.575568	0.567502	0.0930173	0.200878	0.346937	0.0717361	0.0798039	0.691301	0.322585	0.0536689	0.0165457	0.115395	0.0719613	3.60012e-05	0.062351	0.063098	0.0056746	0.0364987	0.00262976	0.0646769	0.522106	0.493031	0.00112867	0.211663	0.18561	0.058219	0.33094	0.837949	0.537592
	ins-21	0.194408	0.341704	0.800679	0.356721	0.214831	0.798802	0.559143	0.798561	0.980053	0.329479	0.222245	0.562256	0.083674	0.940137	0.516192	0.400119	0.471512	0.378025	0.0336375	0.0155464	0.0517589	2.5034e-06	0.0947723	0.106671	0.15586	0.193696	0.180508	0.0357516	0.186918	0.090802	0.882347	0.874392	0.168021	0.166733	0.0303524	0.411404
	ins-22	0.00469446	0.49938	0.24241	0.134466	0.797014	0.428087	0.709837	0.431281	0.928636	0.315083	0.752941	0.197787	0.590668	0.790302	0.241715	0.545505	0.91363	0.584239	0.477672	0.490242	0.849078	0.62461	1.19209e-07	0.19103	0.903263	0.0489174	0.958316	0.0261077	0.766063	0.419625	0.144292	0.154648	0.82504	0.372111	0.00455618	0.00882947
	ins-23	0.480492	0.00230038	0.734025	0.813968	0.813969	0.737924	0.0212543	0.198076	0.038604	0.713732	0.434261	0.0612296	0.335718	0.40651	0.228079	0.638225	0.381876	0.895969	0.897094	0.00292063	0.178072	0.00486422	0	4.76837e-07	0.0266865	0.481317	0.83431	0.572755	0.238588	0.0517969	0.00643659	0.50525	0.253309	0.403242	0.00115407	0.268895
	ins-24	0.857322	0.712546	0.406052	0.0630205	0.586668	0.01246	0.493819	0.361318	0.521478	0.352906	0.66442	0.504783	0.347364	0.00124073	0.975429	0.513562	0.651582	0.0353549	0.0751041	0.446004	0.66564	0.276484	0.30359	0.0886948	0.256399	4.05312e-06	0.868619	0.0600764	0.950079	0.000293016	0.268007	0.181806	0.644582	0.90901	0.000937462	0.271363
	ins-25	0.0545949	0.149021	0.195311	0.395802	0.30907	0.620677	0.237565	0.913488	0.0247889	0.542613	0.864625	0.461328	0.176945	0.0102707	0.91277	0.259035	0.270604	0.532715	0.587885	0.0568486	0.304683	0.0143747	0.060045	0.137974	1.19209e-07	0.532715	0.236314	0.000258207	0.0143002	0.814523	0.959635	0.270604	0.532715	0.0363066	0.336419	0.856341
	ins-26	0.557627	0.014912	0.000591397	0.00172365	0.846677	0.728659	0.712017	0.693179	0.00432801	0.0763999	0.636282	0.105327	0.734268	0.195631	0.00924087	0.294195	0.092962	0.109887	0.509095	0.153018	0.956672	0.979062	0.00227737	0.0615954	0.00558805	0	0.636918	0.00011456	0.622462	0.738206	0.428776	0.130128	0.546524	0.00211751	0.000157714	3.45707e-06
	ins-27	0.00572622	0.331152	0.872617	0.884806	0.430678	0.785321	0.453527	0.602313	0.34088	0.515196	0.683323	0.292238	0.611444	0.393073	0.256648	0.0319649	0.889487	0.38625	0.557294	0.0137476	0.107395	0.133268	0.496343	0.856111	0.615228	0.319151	3.12328e-05	0.0699546	0.0616602	0.803345	0.000159025	0.467494	0.527276	0.49166	0.760129	0.0278541
	ins-28	0.203362	0.00812662	0.36393	0.521902	0.634003	0.794176	0.0859982	0.886888	0.0136108	0.949757	0.242645	0.497021	0.268333	0.386561	0.466864	0.378137	0.000686407	0.426972	0.119383	0.0314655	0.0715806	0.308131	0.000190258	0.0124705	0.0292162	0.0344459	0.620686	0	0.580653	0.768925	0.60385	0.202433	0.903188	0.000449061	0.000232577	0.836624
	ins-29	0.0672349	0.43013	0.862097	0.902385	0.451755	0.251482	0.813584	0.760497	0.656805	0.331131	0.512276	0.35742	0.796528	0.780671	0.827242	0.139082	0.310174	0.200875	0.264049	0.00810993	0.802819	7.04527e-05	0.0363966	0.145347	0.303109	0.862871	0.529184	0.0241171	0.000561118	0.494346	0.587484	0.395855	0.675191	0.0806313	0.00581825	0.415063
	ins-30	0.122939	0.862245	0.159792	0.0232694	0.035555	0.240617	0.786119	0.414808	0.464114	0.773969	0.713791	0.836411	0.403726	0.0184608	0.36847	0.307328	0.148162	0.506705	0.0158703	0.000904202	0.00979054	0.13259	0.0946885	0.099661	0.0629661	1.49012e-05	0.955424	0.00267124	0.595683	0	0.43391	0.0613139	0.87833	0.294729	0.0325848	0.416877
	ins-31
	ins-32	0.481591	0.24308	0.438213	0.619171	0.0274881	0.0772532	0.0265733	0.898274	0.671486	0.733454	0.0626663	0.619172	0.0560009	0.140992	0.464353	0.241424	0.581336	0.0242692	0.0568391	0.146574	0.0152316	0.970405	0.424975	0.167228	0.925009	0.853195	0.0145106	0.10086	0.241927	0.0113686	0.459975	0.643892	0.0151607	0.297553	0.534324	0.585789
	ins-33	0.157303	0.553349	0.597509	0.418963	0.713818	0.00507879	0.422929	0.626456	0.417069	0.414843	0.65573	0.95541	0.854488	0.211999	0.987027	0.253973	0.884769	0.936221	0.0819899	0.114663	0.534901	0.996785	0.493703	0.083985	0.781402	0.179382	0.978797	0.371899	0.600442	0.646581	0.012162	0.960104	0.858817	0.288731	0.00364232	0.41655
	ins-34	0.0609819	0.00158954	0.599751	0.599751	0.207512	0.57168	0.681338	0.192617	0.0138665	0.148399	0.163863	0.00548136	0.035627	0.510234	0.138397	0.0158218	0.103415	0.232368	0.365847	0.00347376	0.0538558	0.030376	0.0703892	0.778697	0.279707	0.799334	0.0415552	0.0106766	0.00693822	0.314184	0.802863	0.010105	0.119761	0.0530305	0.00143468	0.976568
	ins-35	0.261687	0.0611821	0.5534	0.494109	0.226705	0.00111985	0.153582	0.831047	0.0167904	0.0977578	0.33996	0.101597	0.688582	0.18432	0.0877898	0.0591798	0.175026	0.733453	0.0293442	0.00488186	0.189451	0.00896871	0.0397381	0.0695702	0.0643588	0.952041	0.346685	0.0257975	0.0523978	0.936709	0.684554	0.344141	0.831331	0.0147536	0.695054	0.025259
	ins-36
	ins-37	0.54906	0.672578	0.21715	0.498956	0.0184631	0.220122	0.0351249	0.623349	0.593296	0.813697	0.675109	0.273523	0.127004	0.179815	0.00541258	0.287618	0.438804	0.994952	0.00208104	0.000108242	0.238368	7.48634e-05	0.729714	0.932861	0.645324	0.0757707	0.370726	0.548488	0.258611	0.255736	0.316568	0.280951	0.414572	0.856919	0.622234	0.816529
	ins-38	0.310462	0.509135	0.103845	0.307586	0.44127	0.441319	0.426388	0.490562	0.000515461	0.157237	0.154707	0.00215292	0.452816	0.967225	0.678476	0.0312696	0.303782	0.0175586	0.191785	0.452946	0.0343698	0.791424	0.0494947	0.45097	0.389635	0.0402846	0.795805	0.74262	0.514278	0.243913	0.000755787	0.0374749	0.654909	0.121827	0.768998	0.693162
	ins-39	0.305838	0.435908	0.137906	0.238823	0.0201737	0.0880847	0.000105739	0.13496	0.748058	0.0236843	0.151865	0.0177383	0.00250638	0.000239015	0.237479	0.059546	0.329161	0.689398	0.0197431	0.919313	0.0393245	0.00381529	0.494063	0.0633731	0.930135	0.808348	0.0177383	0.625947	0.0236843	0.0154675	0.108392	0.915444	0.0201737	0.406371	0.0473877	0.281233
	daf-28	0.234121	0.00666904	0.279256	0.0474613	0.146879	0.00666428	0.00254202	0.0049715	0.00268066	0.884891	0.511463	0.471242	0.0180274	0.00893724	0.146578	0.285101	0.906314	0.27672	0.000169992	0.222252	0.00574887	0.658015	0.0361731	0.620805	0.777312	0.0267833	0.772667	0.000105023	0.549443	0.0900145	0.716388	0.649317	0.0112869	0.0504692	0.157835	0
Expression levels. Means Normalized to Wild Type
		Mutant
		ins-1(nr2091)	ins-2(tm4467)	ins-3(tm3608)	ins-4(tm3620)	ins-5(tm2560)	ins-6(tm2416)	ins-7(tm1907)	ins-7(tm2001)	ins-8(tm4144)	ins-9(tm3618)	ins-10(tm3498)	ins-11(tm1053)	ins-12(tm2918)	ins-13(tm4856)	ins-14(tm4886)	ins-15(ok3444)	ins-16(ok2919)	ins-17(tm790)	ins-18(tm339)	ins-19(tm5155)	ins-20(tm1947)	ins-21(tm5180)	ins-22(ok3616)	ins-23(tm1875)	ins-25(ok2773)	ins-26(tm1983)	ins-27(ok2474)	ins-28(ok2722)	ins-29(tm1922)	ins-30(ok2343)	ins-31(ok3543)	ins-33(tm2988)	ins-34(tm3095)	ins-35(ok3297)	ins-38(tm2632)	daf-28(tm2308)
mRNA measured	ins-1	0	0.855278	1.00527	1.10833	0.820555	1.08403	0.955185	1.09524	1.26223	0.927498	0.880831	0.694165	0.746665	1.18767	0.974383	0.703889	0.859446	0.760274	1.28292	1.20745	0.692707	1.08245	0.749131	0.839998	0.778313	1.00722	0.808889	0.593915	0.937706	0.815206	0.963349	0.510538	0.723332	0.661903	0.810831	1.02941
	ins-2
	ins-3	0.881178	1.3004	0.5479	1.31933	1.07868	0.662656	0.711647	0.847445	1.23282	1.41612	1.3336	1.22516	0.945507	0.673829	0.827498	1.18807	1.17236	1.03778	0.800172	0.873143	1.0637	1.03657	1.07751	1.32552	1.19441	1.2147	1.12434	0.970324	1.37974	1.00377	1.19417	0.638345	1.16429	0.903929	1.24134	0.906749
	ins-4	1.00388	1.5527	2.65371	0.000503742	0.973733	1.50872	0.990955	1.26421	6.17893	1.02348	0.883565	1.1712	0.943006	1.18669	0.931818	1.21906	1.15213	0.95157	1.63049	1.04365	1.02235	1.07125	1.1253	1.19614	1.18325	1.05534	0.966682	1.13499	1.34461	0.927516	1.32354	0.971788	1.06642	1.03662	1.077	2.00645
	ins-5	0.926318	1.06913	1.56071	1.01523	0.00618101	2.18882	1.51885	1.36532	6.2235	1.06623	1.06159	1.15276	1.01833	1.85332	1.03583	0.911703	0.926047	0.871524	1.83276	1.76288	1.05348	1.44123	0.74084	1.12533	0.863047	1.67042	0.886975	0.701368	0.881955	0.687253	1.34808	0.649753	1.00596	0.847106	1.08168	2.98971
	ins-6	0.733412	1.37455	1.59563	1.40918	1.00365	0	0.932295	0.979689	2.04167	1.23794	1.19304	1.29437	1.02009	0.93455	1.07716	1.12583	1.18693	1.08682	1.04988	1.0675	1.0234	1.04284	1.0722	1.41844	1.19961	1.38244	1.18863	0.723628	1.06296	1.03094	1.54954	0.770957	1.09663	0.894103	1.25511	1.29655
	ins-7	0.623375	0.679078	0.874666	0.861846	0.768433	0.885885	0.000185094	0.107941	0.688977	0.728066	0.767318	0.679646	0.694248	1.02237	1.10083	0.489084	0.660231	1.54394	1.04504	0.939865	0.656877	0.778619	0.552551	1.04221	0.586358	0.673068	0.950578	0.61404	0.676315	0.954424	0.872244	0.506809	0.806834	0.665681	1.34519	0.657039
	ins-8
	ins-9	0.501672	0.802408	1.31899	1.29689	0.782018	0.785345	0.871997	0.781391	1.99165	0.0868723	1.02171	0.931995	0.767957	0.815445	0.939579	0.682258	0.998421	1.12884	0.983884	1.46058	0.642253	1.23066	0.782108	1.44118	0.882795	1.42544	0.968149	0.411191	0.700502	0.87726	1.80327	0.326745	0.800095	0.761971	0.807461	1.09821
	ins-10	0.915677	1.28058	1.07108	1.37486	1.12607	1.10808	0.988123	1.05463	1.4161	1.09203	8.62365	1.27272	1.18106	1.33017	0.984378	1.14964	1.00823	1.46913	1.24941	0.963071	1.16274	0.809661	1.21773	1.12345	1.06257	1.17845	1.01608	1.17321	1.039	1.35522	1.01871	0.927046	1.20463	1.23606	1.91956	1.29691
	ins-11
	ins-12	1.09524	1.00909	1.01105	0.99551	0.939753	0.745359	0.936776	1.12779	0.882057	1.15138	1.00024	0.81371	0.00101376	0.469196	0.332867	0.608255	0.650957	0.970166	0.577348	0.576869	1.09714	0.736248	0.746165	1.14757	0.89894	1.22259	0.792759	0.650588	0.879181	0.737255	0.427697	0.23433	1.09689	0.674205	1.59127	0.527038
	ins-13	1.01667	1.47159	1.39647	1.20202	1.37879	0.866667	0.866667	1.33333	0.795453	1.07387	0.954548	1.13131	1.29041	0	0.720001	1.23737	0.928027	1.29041	1.22222	1.09259	1.45834	1.09259	1.19318	1.14015	0.874999	1.06061	1.2197	0.9678	1.23296	1.10038	0.808709	0.888255	1.13131	0.782197	2.31566	0.97778
	ins-14	0.763819	1.10204	1.02219	1.16597	0.771939	0.982412	1.07035	0.911781	1.61815	0.923908	0.915728	0.965962	0.768253	0.988832	0.0146209	0.844295	1.00542	0.908354	1.12842	1.08451	0.746247	0.754161	0.850943	1.14547	0.932735	1.17565	0.998682	0.626244	0.942573	0.763184	1.17707	0.628326	0.946144	0.736514	1.34894	1.28587
	ins-15	0.554217	1.11406	0.770299	0.60577	0.650641	0.608434	0.819277	0.698795	1.50398	0.54968	0.560898	0.830129	0.680555	0.546186	0.659824	0.396369	0.773653	0.530984	0.658634	0.991229	0.71234	0.964913	0.934571	0.774039	0.826261	0.732907	0.613248	0.891247	0.588943	0.673077	1.34306	0.860301	0.725427	0.736518	2.01175	0.730923
	ins-16	0.778921	0.548736	0.99435	0.971751	0.873824	0.917738	0.776349	1.018	0.628159	0.988701	1.01695	0.693033	0.813559	0.663239	0.718085	0.527306	0	0.866289	0.622108	0.732674	0.723164	0.702971	1.08785	0.881356	1.01805	1.15254	0.911487	0.462094	0.672316	0.977401	1.41516	0.500601	0.919021	0.885681	1.35593	0.688947
	ins-17	0.913902	1.04116	1.12398	1.1338	0.947226	0.849623	0.914473	0.922056	1.23864	1.05548	1.05392	1.09093	0.859806	1.00114	1.14669	1.01608	1.13236	0	0.96491	1.03321	0.941237	0.939231	1.04299	1.10326	1.00847	1.18182	1.02914	0.922891	1.10398	0.912048	1.21736	1.20331	1.07632	1.11408	1.24995	1.00608
	ins-18	0.698507	0.947874	1.16431	1.32047	0.975404	1.03272	0.836205	0.844524	1.04012	1.14266	0.961236	0.957137	0.858907	1.02573	1.03866	0.806642	0.963643	0.987683	0.000189143	1.07449	0.772166	1.08099	0.820678	1.18422	0.922835	1.28049	0.948012	0.684564	0.949977	0.972174	1.0561	0.9956	0.968159	0.839797	1.31701	1.01003
	ins-19
	ins-20	1.47428	1.16065	0.725225	0.662162	0.651652	1.32857	0.582856	1.33714	1.16065	0.670045	0.725225	0.798797	0.609608	2.08	0.24375	0.788288	0.38488	0.472973	1.96571	0.454545	0.118243	0.430304	0.408935	0.441441	0.390894	0.325825	0.599099	0.801833	0.867117	0.331081	0.609393	0.585338	0.588589	0.697595	0.956455	1.37143
	ins-21	0.797469	0.836957	1.04108	0.849388	0.796507	0.96076	0.901266	1.04304	0.995747	0.855171	0.799813	0.905572	0.713882	0.987342	0.70147	0.862607	0.864524	0.855997	1.37215	1.2602	0.706446	0	0.679269	1.24186	0.754254	0.786592	0.779983	0.591053	0.803117	0.746106	1.02773	0.970384	0.773372	0.736611	1.36166	1.13924
	ins-22	0.697281	0.912829	1.16341	1.21026	0.964305	0.920388	0.959223	0.913397	0.988487	1.1273	1.04369	1.18033	0.925264	0.970874	0.679157	1.08403	1.01535	0.923964	1.07806	1.05751	0.976017	0.95953	0	1.16634	1.01562	1.27923	1.00725	0.671053	1.03751	0.897936	1.21053	1.20504	1.03067	0.872806	1.41197	1.30408
	ins-23	1.13317	1.41129	0.936275	1.04412	0.955882	0.937046	0.503633	1.26877	1.26663	1.0625	1.14706	1.35784	0.818628	0.828088	0.378892	1.08824	0.879704	0.97549	0.973366	0.429752	1.23162	0.479338	2.81317	0.00367647	0.712702	1.13235	0.960784	1.07729	1.20221	0.661765	0.602151	1.0914	0.784313	1.11492	1.64706	0.769976
	ins-24	1.02563	1.06017	1.13095	1.29762	0.914503	1.37579	1.10726	1.14354	1.10494	1.13312	1.06818	1.10498	0.851731	1.55205	1.00989	0.897185	0.918762	0.661256	1.28549	1.07	0.938312	0.898	0.813529	0.753247	0.81277	1.81926	1.02597	0.651634	1.00893	0.443182	1.20107	1.24357	0.92749	0.979474	1.55303	1.1735
	ins-25	0.710983	0.792323	1.27381	1.17857	0.785714	0.927747	0.809248	1.01734	0.668307	0.883929	0.964286	0.845239	0.714286	1.43353	0.955481	0.761904	0.826772	1.13095	1.08671	1.21429	0.803571	1.3	0.698162	1.28571	0	1.13095	0.75	0.358268	1.48214	0.955357	0.992126	0.826772	0.869046	0.661418	0.797618	1.0289
	ins-26	0.944971	0.723901	1.4841	1.43655	1.02547	0.967506	1.03789	1.0405	0.66983	1.21575	1.06236	1.21646	1.04473	1.13455	1.74942	1.139	0.795994	1.2136	1.06793	1.34264	0.9935	0.994123	0.607037	1.22804	0.680694	0	0.93776	0.476675	1.05898	0.959994	1.09425	0.817063	1.07957	0.603744	1.54026	1.5774
	ins-27	0.576413	0.734917	0.965093	1.03154	0.827873	0.960879	1.11841	0.917883	0.740282	0.871565	0.911119	0.76933	0.889258	1.13511	1.45823	0.521079	0.958424	1.18938	1.09254	1.27336	0.67843	1.14535	0.795696	0.964289	0.863698	1.21803	0	0.442457	0.624889	1.04905	2.28061	0.781665	0.862087	0.793449	1.06649	1.36042
	ins-28	0.873664	0.749148	1.10989	1.07733	0.94257	0.974428	0.811069	0.984733	0.768088	0.993106	0.858156	0.917965	0.865726	0.906489	0.802794	0.89336	0.630687	0.903959	0.829389	1.23601	0.799197	1.09868	0.584831	1.28326	0.797496	1.26131	0.940299	0	0.939447	0.967838	0.94902	0.873258	0.985346	0.615401	1.47935	0.977863
	ins-29	0.635511	0.863837	0.948224	0.963446	0.775035	1.22445	1.05002	0.935317	0.923602	0.735543	0.804243	0.724436	0.923131	1.05908	0.872581	0.553714	0.806477	1.3847	1.23933	1.22542	0.932387	1.48224	0.588944	1.39889	0.82159	1.05148	0.812059	0.554138	0.000308533	0.814527	1.10278	0.838534	0.875	0.660844	1.8582	1.17378
	ins-30	0.852358	0.980211	1.14475	1.23788	0.780552	1.11136	0.972104	1.08426	0.916139	1.02658	1.03738	0.978969	0.914643	1.25391	1.16927	0.895441	0.815113	1.06778	1.26051	1.25786	0.75187	1.08429	0.784999	1.15463	0.781426	1.4915	1.00569	0.591247	0.950848	0.000840078	1.09875	1.24226	0.984413	0.8672	1.22331	0.916119
	ins-31
	ins-32	1.08605	1.34103	0.884426	0.926051	0.663321	0.77907	0.691473	0.982949	0.877377	0.954012	0.717948	0.926051	0.710144	0.8	0.790123	0.824602	0.824275	0.655518	0.737984	1.12575	0.66137	1.003	0.745017	0.811593	1.02717	1.0275	0.624303	0.466032	0.840857	0.645763	0.764038	0.852807	0.626904	0.66576	1.09253	0.927132
	ins-33	0.663417	0.792947	1.0986	1.15125	0.931569	1.70163	1.20653	1.12501	0.71579	0.861974	1.08322	1.01043	0.965801	1.32418	0.994731	0.785769	0.94419	0.985084	1.45746	1.23134	0.89512	1.00054	0.735427	1.29629	0.903296	1.25286	0.995048	0.653868	0.911531	1.07743	2.01907	1.01926	1.03318	0.5876	1.56829	1.20942
	ins-34	1.58824	8.22266	1.33333	1.33333	1.80645	0.827206	0.862746	1.44118	6.40625	1.83871	1.89248	2.83871	2.36559	1.22059	0.527473	2.58065	5.3125	1.76345	0.696078	0.419464	2.12903	0.627517	5.20834	1.16129	3.26172	1.16129	2.32258	7.13541	2.6129	1.58065	1.5625	7.1875	0	5.52084	3.13978	0.990196
	ins-35	0.376243	0.318293	0.744697	0.705256	0.475995	2.965	1.87448	1.12855	0.11115	0.343354	0.587657	0.285453	0.827545	1.81165	2.48274	0.172352	0.464576	1.14649	2.36675	1.77732	0.482613	1.69242	0.170035	1.7219	0.327003	0.974142	0.593416	0.0940767	0.226246	1.03101	0.842042	0.629733	0.908405	0	0.831327	2.40666
	ins-36
	ins-37	1.08843	0.941562	0.83364	0.909403	0.675039	0.817269	0.647274	0.920684	0.918614	1.02862	0.943926	0.852668	0.793359	0.780483	0.429074	0.856979	0.881681	1.00085	0.461335	0.402104	0.855747	0.369973	0.947428	0.989772	0.936334	0.758413	0.87983	0.908501	0.861879	0.861029	0.846376	0.834379	0.890551	0.972588	1.06593	0.962588
	ins-38	0.338926	1.35632	6.61686	4.49238	3.62931	0.5	0.434004	0.510067	3.07471	5.40249	5.89766	12.0055	3.56292	1.02908	0.18164	8.52007	1.61686	9.33885	1.93736	0.720149	7.67635	0.902986	2.2069	3.3278	1.46552	8.14383	1.88105	1.1954	3.01245	4.61411	3.21074	2.28352	2.52282	1.9387	0	1.27964
	ins-39	1.22034	0.85177	0.680613	0.747558	0.490936	1.37288	2.0339	0.644068	1.06084	0.552301	0.691772	0.479776	0.323571	0.0338983	1.4375	0.591354	0.794987	0.914922	1.57062	0.981134	0.594142	0.273585	0.856934	0.635983	0.983408	0.948395	0.479776	0.89823	0.552301	0.518828	1.34218	1.02212	0.490936	0.82596	0.569038	1.25424
	daf-28	1.10598	0.729349	1.11123	1.20697	0.850084	1.25444	1.31491	1.28991	0.696089	1.01343	0.932786	1.07379	0.750688	1.26735	1.20031	0.890132	1.01218	0.888175	1.41042	0.828034	0.73246	0.940279	0.774854	0.954047	0.973501	1.23254	0.970482	0.541667	0.944362	0.840172	1.03765	1.04715	0.731646	0.790815	0.85413	0
Expression levels. SEM Normalised to Wild Type
		Mutant
		ins-1(nr2091)	ins-2(tm4467)	ins-3(tm3608)	ins-4(tm3620)	ins-5(tm2560)	ins-6(tm2416)	ins-7(tm1907)	ins-7(tm2001)	ins-8(tm4144)	ins-9(tm3618)	ins-10(tm3498)	ins-11(tm1053)	ins-12(tm2918)	ins-13(tm4856)	ins-14(tm4886)	ins-15(ok3444)	ins-16(ok2919)	ins-17(tm790)	ins-18(tm339)	ins-19(tm5155)	ins-20(tm1947)	ins-21(tm5180)	ins-22(ok3616)	ins-23(tm1875)	ins-25(ok2773)	ins-26(tm1983)	ins-27(ok2474)	ins-28(ok2722)	ins-29(tm1922)	ins-30(ok2343)	ins-31(ok3543)	ins-33(tm2988)	ins-34(tm3095)	ins-35(ok3297)	ins-38(tm2632)	daf-28(tm2308)
mRNA measured	ins-1	0	0.105937	0.0783285	0.131987	0.0525988	0.0868158	0.0741492	0.0859075	0.19786	0.063841	0.0645676	0.301293	0.142851	0.111951	0.170223	0.0538094	0.141334	0.0900187	0.0979791	0.120026	0.0518808	0.079671	0.0622009	0.0956792	0.0679821	0.0634781	0.12201	0.0392603	0.0752706	0.0752542	0.108288	0.0488686	0.0645544	0.14512	0.20188	0.118062
	ins-2
	ins-3	0.0445035	0.266097	0.0827052	0.0776074	0.17727	0.0867388	0.0842611	0.10608	0.12679	0.136186	0.194598	0.211818	0.203594	0.0486162	0.110981	0.0719937	0.173659	0.0420352	0.0356752	0.109665	0.0753272	0.0876289	0.103895	0.170752	0.0650983	0.0728438	0.0507476	0.0745432	0.0686228	0.113691	0.142205	0.0788837	0.147628	0.253843	0.0705837	0.109703
	ins-4	0.130084	0.447538	0.112723	0.00050408	0.0460803	0.35616	0.102376	0.127548	2.89065	0.0823799	0.118483	0.202245	0.106481	0.0962369	0.373001	0.199868	0.132463	0.101586	0.350837	0.0956044	0.0531091	0.0964354	0.112084	0.093638	0.207721	0.111752	0.0595554	0.125136	0.156816	0.0705621	0.302188	0.1146	0.116647	0.134482	0.226576	0.452364
	ins-5	0.102734	0.245132	0.280231	0.129383	0.00167431	0.465356	0.28914	0.317509	3.05375	0.11828	0.194887	0.210113	0.130455	0.26284	0.31419	0.121013	0.179812	0.102589	0.377768	0.331425	0.125228	0.270861	0.109346	0.199201	0.144288	0.402909	0.199154	0.100148	0.111295	0.077214	0.551502	0.0974044	0.107373	0.164345	0.258812	0.837965
	ins-6	0.0652823	0.271121	0.181257	0.159442	0.112361	0	0.0999058	0.107944	0.461744	0.139664	0.155756	0.183604	0.200467	0.0620772	0.158023	0.207143	0.146483	0.179334	0.0828214	0.0729611	0.122107	0.0667157	0.157357	0.197918	0.131959	0.15528	0.183932	0.0753385	0.121747	0.124181	0.222741	0.098396	0.134024	0.29041	0.253079	0.180477
	ins-7	0.14449	0.0655963	0.0708748	0.213093	0.0812633	0.169717	0.000144299	0.0181317	0.0487068	0.124071	0.0493765	0.0301944	0.0677811	0.174685	0.214412	0.044609	0.0148604	0.696412	0.196626	0.0608626	0.0798913	0.0612085	0.0213003	0.0700039	0.0715459	0.0599015	0.153597	0.065489	0.0991015	0.123512	0.0740961	0.0281624	0.111162	0.137866	0.391082	0.105452
	ins-8
	ins-9	0.0497831	0.135403	0.204078	0.229221	0.126964	0.0712826	0.0927228	0.151072	0.604747	0.0131937	0.138986	0.369068	0.106679	0.0821321	0.179546	0.138755	0.348198	0.326313	0.125217	0.140941	0.10283	0.113207	0.14944	0.236978	0.219174	0.19323	0.354043	0.0646658	0.167253	0.119928	0.4266	0.0744448	0.149336	0.382235	0.239326	0.137499
	ins-10	0.151101	0.202675	0.101535	0.091175	0.140435	0.20065	0.153894	0.138776	0.231243	0.0717811	0.638249	0.064946	0.242509	0.16959	0.102956	0.124497	0.0826417	0.239153	0.290426	0.10707	0.146393	0.140841	0.13297	0.0716951	0.0840423	0.0464234	0.0924028	0.153653	0.0433102	0.0953636	0.0868935	0.0762986	0.107191	0.0925046	0.679798	0.158741
	ins-11
	ins-12	0.230092	0.196109	0.244927	0.145076	0.403925	0.197861	0.206478	0.218383	0.199695	0.208326	0.17611	0.240435	0.000599674	0.0457216	0.0791559	0.123402	0.17236	0.257788	0.120834	0.0770382	0.255942	0.0960108	0.189566	0.347615	0.256958	0.164933	0.12051	0.143204	0.232139	0.159802	0.0906707	0.043238	0.330923	0.106917	0.56127	0.0794144
	ins-13	0.165594	0.321522	0.302028	0.188892	0.265637	0.130284	0.0939451	0.251612	0.160031	0.150717	0.203258	0.14586	0.229573	0	0.324837	0.212783	0.148119	0.274229	0.244018	0.0855169	0.322952	0.0855169	0.203814	0.246654	0.141494	0.137398	0.199231	0.177603	0.17852	0.17999	0.253139	0.15824	0.152151	0.119954	1.04784	0.166192
	ins-14	0.0889307	0.197411	0.0974126	0.123044	0.0887509	0.105634	0.12067	0.143052	0.373143	0.0985164	0.0825481	0.119598	0.0921178	0.11449	0.0108223	0.163873	0.138817	0.108989	0.190159	0.253182	0.0712839	0.111848	0.0970318	0.114443	0.158593	0.134584	0.176066	0.0706682	0.103777	0.126966	0.327602	0.0839962	0.105908	0.206195	0.234869	0.144321
	ins-15	0.0991538	0.218284	0.131563	0.13531	0.115501	0.11498	0.181877	0.144553	0.286969	0.116992	0.0964118	0.172709	0.127886	0.108819	0.207407	0.0771784	0.115224	0.118925	0.140069	0.0995912	0.207739	0.0677523	0.161025	0.147143	0.150178	0.13939	0.152701	0.186084	0.107174	0.124213	0.411887	0.13206	0.127563	0.141946	0.910466	0.192679
	ins-16	0.156803	0.181686	0.132548	0.121402	0.148931	0.121308	0.131187	0.0779843	0.314643	0.165801	0.112138	0.281934	0.143662	0.034693	0.238784	0.137163	0	0.2159	0.178113	0.132339	0.21623	0.103742	0.178006	0.0814218	0.325011	0.108881	0.224004	0.139433	0.279604	0.148287	0.455189	0.251502	0.273456	0.246089	1.05647	0.100543
	ins-17	0.0589023	0.145603	0.105728	0.103962	0.101171	0.0446495	0.0548335	0.0552829	0.207531	0.144113	0.10096	0.174113	0.119028	0.0523948	0.129458	0.0871702	0.138082	0	0.0479988	0.0758039	0.0981874	0.0348789	0.108775	0.12363	0.144538	0.110986	0.120646	0.0965974	0.0983509	0.0993069	0.131067	0.14958	0.154861	0.107182	0.171053	0.0872463
	ins-18	0.0889493	0.231991	0.23368	0.213051	0.182177	0.159521	0.0928371	0.0963695	0.281022	0.386612	0.176376	0.257084	0.127646	0.178303	0.270307	0.122835	0.236946	0.239044	0.00019017	0.0642333	0.12939	0.0458056	0.192541	0.194993	0.159943	0.181663	0.212448	0.156009	0.152864	0.185872	0.238238	0.199184	0.224077	0.179082	0.349176	0.113761
	ins-19
	ins-20	0.324556	0.398965	0.239273	0.165319	0.251676	0.217988	0.246639	0.486518	0.37786	0.197895	0.171502	0.156151	0.253907	0.820146	0.0578913	0.281098	0.132115	0.0890961	0.489443	0.115616	0.024908	0.125314	0.0945321	0.222992	0.0447571	0.0499584	0.256533	0.266608	0.138119	0.103969	0.233062	0.220184	0.216395	0.139112	0.153527	0.57717
	ins-21	0.110042	0.1529	0.173644	0.15245	0.13723	0.169007	0.129801	0.17767	0.199731	0.150231	0.142627	0.152828	0.119873	0.137299	0.310993	0.218316	0.144172	0.149163	0.25329	0.120415	0.114631	0	0.100761	0.269173	0.129824	0.144649	0.157965	0.0893222	0.173731	0.137649	0.328092	0.173233	0.148744	0.137598	0.310825	0.154748
	ins-22	0.0839123	0.126324	0.124706	0.115383	0.105579	0.082967	0.0793025	0.0815975	0.101925	0.111452	0.182646	0.145707	0.153474	0.110008	0.209366	0.189328	0.158057	0.0916257	0.0831002	0.108738	0.0956408	0.0963797	0	0.188029	0.113955	0.104932	0.104799	0.0598182	0.116177	0.0934606	0.215156	0.175483	0.17511	0.125584	0.218171	0.134224
	ins-23	0.217369	0.116411	0.112783	0.0790748	0.218755	0.13463	0.0957957	0.305607	0.15098	0.179058	0.145144	0.181939	0.180179	0.226469	0.0994322	0.118751	0.127586	0.271686	0.261259	0.0871338	0.138771	0.0900231	0.211949	0.00368615	0.090069	0.101455	0.128161	0.117398	0.125905	0.158281	0.0939135	0.229886	0.188963	0.10647	0.381544	0.161596
	ins-24	0.147866	0.13756	0.150296	0.182053	0.102943	0.179901	0.148652	0.280618	0.163598	0.133098	0.137449	0.13104	0.186751	0.23793	0.114668	0.171392	0.119958	0.127899	0.181089	0.111943	0.130236	0.0771796	0.0890153	0.119988	0.0829267	0.194183	0.125019	0.113077	0.123374	0.0594715	0.138915	0.145292	0.131661	0.219428	0.414345	0.135801
	ins-25	0.1591	0.169882	0.130329	0.366592	0.076328	0.127621	0.104089	0.202931	0.103812	0.0890963	0.0852555	0.234276	0.117621	0.182097	0.203736	0.16319	0.208357	0.191464	0.183987	0.122649	0.117117	0.125674	0.0953831	0.16489	0	0.101478	0.176304	0.0350244	0.306603	0.161831	0.0878573	0.21902	0.206745	0.125393	0.199106	0.108408
	ins-26	0.0789702	0.128848	0.122957	0.147807	0.112406	0.0969869	0.0780149	0.0816352	0.0918472	0.127959	0.0894747	0.231122	0.175743	0.168645	0.313215	0.172504	0.121746	0.196221	0.0802608	0.317961	0.0944768	0.186528	0.0588008	0.126123	0.0811783	0	0.146919	0.0452144	0.122763	0.101081	0.196344	0.0897123	0.139056	0.0618187	0.168769	0.202516
	ins-27	0.0950817	0.166412	0.247605	0.252479	0.230812	0.157721	0.139669	0.226176	0.166118	0.149878	0.111265	0.265927	0.200129	0.139881	0.313474	0.083686	0.309786	0.342916	0.141213	0.134812	0.159957	0.125931	0.0911207	0.156061	0.236446	0.186364	0	0.0629609	0.171346	0.221059	0.699791	0.249999	0.221225	0.195021	0.300153	0.175915
	ins-28	0.0754537	0.109072	0.108247	0.127632	0.0941809	0.108544	0.0620362	0.107774	0.0807992	0.0988805	0.0833817	0.130058	0.140679	0.109881	0.207314	0.125217	0.0892685	0.129111	0.109512	0.119928	0.0774719	0.0620472	0.05266	0.129026	0.0677123	0.126162	0.174693	0	0.128869	0.105531	0.0937684	0.114323	0.137343	0.0857858	0.264115	0.10749
	ins-29	0.104829	0.167354	0.17864	0.306269	0.224871	0.244678	0.139855	0.173974	0.148132	0.211328	0.152866	0.136036	0.282064	0.150886	0.378381	0.0758735	0.229076	0.36538	0.178951	0.0623058	0.325272	0.079065	0.0994387	0.193774	0.188501	0.195128	0.316337	0.0796598	0.000311049	0.223153	0.239885	0.139307	0.24473	0.170012	0.705233	0.156249
	ins-30	0.0648412	0.108962	0.0971061	0.138585	0.0631955	0.0966023	0.0735837	0.146441	0.0981357	0.0874397	0.0842171	0.152259	0.168471	0.159882	0.157685	0.125172	0.0901877	0.108006	0.158903	0.0497625	0.068471	0.0514433	0.0852432	0.105377	0.0942193	0.121176	0.138399	0.073451	0.130725	0.000536316	0.224093	0.135046	0.088766	0.0969034	0.10603	0.10891
	ins-31
	ins-32	0.114644	0.666587	0.0908166	0.0825543	0.0585356	0.13852	0.0782658	0.100991	0.133412	0.126656	0.141494	0.115286	0.104472	0.113952	0.16787	0.134537	0.102203	0.106277	0.0845409	0.0902145	0.078799	0.0358536	0.0755305	0.139043	0.0892398	0.142803	0.0870356	0.0485203	0.092419	0.0595447	0.0732969	0.193755	0.0879735	0.0765577	0.378494	0.145529
	ins-33	0.0969746	0.0895875	0.207076	0.193546	0.196735	0.443483	0.175931	0.31305	0.0829055	0.13908	0.137806	0.121563	0.122445	0.228845	0.23933	0.170395	0.192966	0.123507	0.281886	0.0967145	0.154763	0.112887	0.0920361	0.230052	0.149896	0.263833	0.265155	0.0739903	0.144468	0.178359	1.14632	0.331975	0.146319	0.0646725	0.317809	0.192329
	ins-34	0.543459	3.91362	0.349798	0.542588	0.784953	0.21072	0.144711	0.369155	2.96747	0.500187	0.532347	1.2216	0.901801	0.306092	0.0566464	0.848079	3.01556	0.91412	0.130091	0.0818187	0.683039	0.128538	2.00473	0.558545	1.53146	0.30456	0.950686	2.94561	0.691808	0.703981	0.61558	3.76174	0	1.94315	1.24032	0.336504
	ins-35	0.119126	0.137388	0.407684	0.446993	0.31276	1.21513	0.508335	0.600942	0.0355592	0.101437	0.234285	0.125699	0.552065	0.435293	0.605438	0.0574703	0.297976	0.519967	0.725266	0.347536	0.329323	0.365226	0.0655564	0.60833	0.155702	0.349357	0.400871	0.0286925	0.115511	0.420967	0.518753	0.511852	0.658964	0	0.398022	0.716017
	ins-36
	ins-37	0.144313	0.120678	0.0628659	0.0848806	0.138966	0.21488	0.134707	0.143053	0.167851	0.0624281	0.0904425	0.060028	0.127664	0.0553876	0.0432286	0.0723539	0.120031	0.118019	0.0669038	0.0717065	0.0480078	0.0398681	0.0800296	0.188886	0.124132	0.288614	0.0752457	0.0471934	0.0496092	0.0832991	0.300419	0.118604	0.0961768	0.103744	0.165841	0.158729
	ins-38	0.0945874	0.179342	1.96964	1.90746	0.740165	0.226984	0.227604	0.204016	1.09068	3.23146	3.10397	9.08322	1.4204	0.699865	0.0937996	1.48701	0.454533	3.64387	1.00293	0.243379	5.24109	0.466751	0.288935	1.13093	0.325388	1.96973	0.962307	0.343311	1.04989	1.72598	0.552362	0.458337	0.995374	0.735266	0	0.859317
	ins-39	0.205018	0.118172	0.164603	0.180196	0.192345	0.289814	0.361164	0.321902	0.130504	0.12315	0.182697	0.170426	0.151939	0.00530537	0.323981	0.209941	0.0766626	0.226286	0.246075	0.1991	0.17151	0.0483109	0.0778998	0.232477	0.184753	0.226644	0.149406	0.142482	0.202326	0.120431	0.352277	0.384587	0.105956	0.135782	0.170234	0.241766
	daf-28	0.104883	0.115034	0.0837125	0.0957964	0.0959327	0.132346	0.103475	0.143932	0.047167	0.0761393	0.105024	0.155393	0.129229	0.164735	0.0852831	0.116026	0.136603	0.106959	0.113517	0.171744	0.0833286	0.0492754	0.079445	0.0903047	0.064678	0.0920116	0.164925	0.0332364	0.0841333	0.0760894	0.157827	0.103305	0.0844331	0.0930625	0.0686861	0
