# Supplementary material for: An Insulin-to-Insulin Regulatory Network Orchestrates Phenotypic Specificity in Development and Physiology
Source: PLoS Genet. 2014 Mar 27;10(3):e1004225. doi: 10.1371/journal.pgen.1004225 (PMC3967928; doi:10.1371/journal.pgen.1004225)
Supplement: Table S6 — Summary of double mutant interactions in dauer entry. Positive and negative p values represent cases where the mutant dauer entry proportion is larger or smaller than the control, respectively. Significant p values (at 0.05 level) are coloured in pink or blue for higher or lower fractions of dauer, respectively. (XLSX) [file pgen.1004225.s009.xlsx]

## Sheet: Sheet1
Table S6 - Dauer entry with double mutants
Mutation 1	Mutation 2	Batch	N2 Dauer	N2 L4	N2 Ratio	Mutant 1 Dauer	Mutant 1 L4	Mutant 1 Ratio	Mutant 2 Dauer	Mutant 2 L4	Mutant 2 Ratio	Double Dauer	Double L4	Double Ratio	d(Mut1,N2)	p(Mut1,N2)	d(Mut2,N2)	p(Mut2,N2)	d(Dble,N2)	p(Dble,N2)	d(Dble,Mut1)	p(Dble,Mut1)	d(Dble,Mut2)	p(Dble,Mut2)	Expected Double Ratio	Expected Double Dauer	Expected Double L4	d(Double, Expected)	p(Double, Expected)
daf-28	ins-3	EGIS_DA31	0	146	0	22	122	0.152778	0	145	0	4	136	0.0285714	0.152778	8.54751e-08	0	-1	0.0285714	0.05616	-0.124206	-0.000193097	0.0285714	0.0569566	0.152778	21	119	-0.124206	-0.000264243
daf-28	ins-3	EGIS_DA32	1	167	0.00595238	24	123	0.163265	1	139	0.00714286	7	81	0.0795455	0.157313	5.69778e-08	0.00119048	0.703287	0.0735931	0.00276031	-0.0837199	-0.0479261	0.0724026	0.00595777	0.169242	15	73	-0.0896965	-0.0545165
daf-28	ins-4	EGIS_DA31	0	146	0	22	122	0.152778	1	149	0.00666667	29	119	0.195946	0.152778	8.54751e-08	0.00666667	0.506757	0.195946	5.0055e-10	0.0431682	0.20705	0.189279	5.69425e-09	0.158426	23	125	0.03752	0.222638
daf-28	ins-4	EGIS_DA32	1	167	0.00595238	24	123	0.163265	1	147	0.00675676	47	112	0.295597	0.157313	5.69778e-08	0.000804376	0.718143	0.289645	9.21634e-16	0.132332	0.00438293	0.288841	2.16058e-14	0.168919	27	132	0.126679	0.0056889
daf-28	ins-5	EGIS_DA33	1	150	0.00662252	10	132	0.0704225	2	145	0.0136054	2	152	0.012987	0.0638	0.00382499	0.00698293	0.489899	0.0063645	0.507401	-0.0574355	-0.0121307	-0.000618429	-0.671054	0.0830698	13	141	-0.0700828	-0.00304745
daf-28	ins-5	EGIS_DA34	0	140	0	19	132	0.125828	2	137	0.0143885	6	133	0.0431655	0.125828	2.15852e-06	0.0143885	0.247312	0.0431655	0.0144701	-0.0826623	-0.00972047	0.028777	0.140945	0.138406	19	120	-0.0952404	-0.00529457
daf-28	ins-6	EGIS_DA31	0	146	0	22	122	0.152778	2	145	0.0136054	124	4	0.96875	0.152778	8.54751e-08	0.0136054	0.250853	0.96875	2.49907e-74	0.815972	3.04519e-48	0.955145	1.02439e-70	0.164305	21	107	0.804445	1.0926e-44
daf-28	ins-6	EGIS_DA32	1	167	0.00595238	24	123	0.163265	1	141	0.00704225	138	3	0.978723	0.157313	5.69778e-08	0.00108987	0.707109	0.972771	7.67323e-84	0.815458	4.26615e-52	0.971681	9.21572e-77	0.169158	24	117	0.809566	2.19079e-50
daf-28	ins-7	EGIS_DA31	0	146	0	22	122	0.152778	1	177	0.00561798	16	126	0.112676	0.152778	8.55e-08	0.00561798	0.549383	0.112676	7.75e-06	-0.0401017	-0.204923	0.107058	1.43e-05	0.157537	22	120	-0.0448614	-0.191852
daf-28	ins-7	EGIS_DA32	1	167	0.00595238	24	123	0.163265	2	141	0.013986	34	118	0.223684	0.157313	5.7e-08	0.00803363	0.439646	0.217732	2.42e-11	0.0604189	0.119959	0.209698	4.25e-09	0.174968	27	125	0.0487163	0.195163
daf-28	ins-12	EGIS_DA29	2	140	0.0140845	33	96	0.255814	0	156	0	39	112	0.258278	0.241729	4.33142e-10	-0.0140845	-0.226222	0.244194	1.01636e-10	0.00246419	0.536578	0.258278	5.45827e-14	0.255814	39	112	0.00246419	-0.552267
daf-28	ins-12	EGIS_DA30	0	45	0	41	93	0.30597	0	151	0	26	121	0.176871	0.30597	1.06786e-06	0	-1	0.176871	0.000541217	-0.129099	-0.00820858	0.176871	3.07125e-09	0.30597	45	102	-0.129099	-0.0069169
daf-28	ins-14	EGIS_DA31	0	146	0	22	122	0.152778	0	165	0	25	127	0.164474	0.152778	8.54751e-08	0	-1	0.164474	1.71028e-08	0.0116959	0.454234	0.164474	3.42219e-09	0.152778	23	129	0.0116959	0.437587
daf-28	ins-14	EGIS_DA32	1	167	0.00595238	24	123	0.163265	0	145	0	34	118	0.223684	0.157313	5.69778e-08	-0.00595238	-0.536741	0.217732	2.41554e-11	0.0604189	0.119959	0.223684	1.68412e-11	0.163265	25	127	0.0604189	0.122922
daf-28	ins-17	EGIS_DA29	2	140	0.0140845	33	96	0.255814	0	124	0	24	43	0.358209	0.241729	4.33142e-10	-0.0140845	-0.28404	0.344124	9.6736e-12	0.102395	0.0922615	0.358209	4.90926e-13	0.255814	17	50	0.102395	0.130287
daf-28	ins-17	EGIS_DA30	0	45	0	41	93	0.30597	4	149	0.0261438	44	95	0.316547	0.30597	1.06786e-06	0.0261438	0.35333	0.316547	5.62344e-07	0.0105766	0.47703	0.290403	2.77218e-12	0.324115	45	94	-0.00756796	-0.5
daf-28	ins-23	EGIS_DA29	2	140	0.0140845	33	96	0.255814	0	152	0	23	11	0.676471	0.241729	4.33142e-10	-0.0140845	-0.23243	0.662386	1.94929e-18	0.420657	8.47568e-06	0.676471	1.93339e-21	0.255814	9	25	0.420657	0.000698397
daf-28	ins-23	EGIS_DA30	0	45	0	41	93	0.30597	3	132	0.0222222	17	13	0.566667	0.30597	1.06786e-06	0.0222222	0.419512	0.566667	4.03589e-09	0.260697	0.00718692	0.544444	1.7621e-12	0.321393	10	20	0.245274	0.0593824
daf-28	ins-26	EGIS_DA29	2	140	0.0140845	33	96	0.255814	0	133	0	66	83	0.442953	0.241729	4.33142e-10	-0.0140845	-0.26572	0.428869	6.37941e-21	0.187139	0.000834386	0.442953	7.27841e-23	0.255814	38	111	0.187139	0.000493533
daf-28	ins-26	EGIS_DA30	0	45	0	41	93	0.30597	3	143	0.0205479	69	75	0.479167	0.30597	1.06786e-06	0.0205479	0.444462	0.479167	2.93739e-11	0.173197	0.00227375	0.458619	3.26903e-22	0.320231	46	98	0.158936	0.00399635
daf-28	ins-33	EGIS_DA31	0	146	0	22	122	0.152778	1	146	0.00680272	42	41	0.506024	0.152778	8.54751e-08	0.00680272	0.501706	0.506024	5.01346e-23	0.353246	1.98449e-08	0.499221	1.38677e-21	0.158541	13	70	0.347483	1.33007e-06
daf-28	ins-33	EGIS_DA32	1	167	0.00595238	24	123	0.163265	1	143	0.00694444	42	98	0.3	0.157313	5.69778e-08	0.000992063	0.710858	0.294048	2.22811e-15	0.136735	0.00440357	0.293056	8.24377e-14	0.169076	24	116	0.130924	0.00814524
daf-28	ins-35	EGIS_DA29	2	140	0.0140845	33	96	0.255814	6	133	0.0431655	77	74	0.509934	0.241729	4.33142e-10	0.029081	0.134119	0.495849	2.34304e-25	0.25412	1.03918e-05	0.466768	1.27696e-20	0.287937	43	108	0.221997	4.8365e-05
daf-28	ins-35	EGIS_DA30	0	45	0	41	93	0.30597	2	153	0.0129032	80	47	0.629921	0.30597	1.06786e-06	0.0129032	0.599749	0.629921	6.78799e-16	0.323951	1.21463e-07	0.617018	5.52099e-34	0.314925	40	87	0.314996	3.89757e-07
ins-3	ins-12	EGIS_DA39	16	162	0.0898876	1	148	0.00671141	20	124	0.138889	9	127	0.0661765	-0.0831762	-0.000373282	0.0490012	0.113468	-0.0237112	-0.290499	0.0594651	0.00651668	-0.0727124	-0.0349525	0.144668	20	116	-0.0784917	-0.0239695
ins-3	ins-12	EGIS_DA35	NA	NA	NA	4	164	0.0238095	24	128	0.157895	5	137	0.0352113	NA	NA	NA	NA	NA	NA	0.0114017	0.396438	-0.122683	-0.000287824	0.177945	25	117	-0.142734	-7.58413e-05
ins-3	ins-12	EGIS_DA36	NA	NA	NA	17	116	0.12782	17	77	0.180851	24	110	0.179104	NA	NA	NA	NA	NA	NA	0.0512849	0.160513	-0.00174659	-0.553549	0.285554	38	96	-0.10645	-0.029576
ins-3	ins-17	EGIS_DA39	16	162	0.0898876	1	148	0.00671141	16	123	0.115108	5	150	0.0322581	-0.0831762	-0.000373282	0.0252203	0.289367	-0.0576296	-0.0246882	0.0255467	0.116515	-0.0828498	-0.00528173	0.121047	19	136	-0.0887887	-0.00237683
ins-3	ins-17	EGIS_DA35	NA	NA	NA	4	164	0.0238095	21	119	0.15	5	151	0.0320513	NA	NA	NA	NA	NA	NA	0.00824176	0.453939	-0.117949	-0.000286271	0.170238	27	129	-0.138187	-2.44624e-05
ins-3	ins-17	EGIS_DA36	NA	NA	NA	17	116	0.12782	47	99	0.321918	16	135	0.10596	NA	NA	NA	NA	NA	NA	-0.0218593	-0.348277	-0.215958	-3.83204e-06	0.40859	62	89	-0.30263	-6.92951e-10
ins-3	ins-23	EGIS_DA39	16	162	0.0898876	1	148	0.00671141	32	103	0.237037	5	137	0.0352113	-0.0831762	-0.000373282	0.147149	0.000322289	-0.0546764	-0.038838	0.0284999	0.0961521	-0.201826	-3.76815e-07	0.242158	34	108	-0.206946	-2.28025e-07
ins-3	ins-23	EGIS_DA35	NA	NA	NA	4	164	0.0238095	11	133	0.0763889	10	129	0.0719424	NA	NA	NA	NA	NA	NA	0.0481329	0.0409268	-0.00444644	-0.533873	0.0983796	14	125	-0.0264372	-0.261273
ins-3	ins-23	EGIS_DA36	NA	NA	NA	17	116	0.12782	16	121	0.116788	30	105	0.222222	NA	NA	NA	NA	NA	NA	0.0944027	0.0302128	0.105434	0.0151283	0.22968	31	104	-0.00745782	-0.5
ins-3	ins-26	EGIS_DA39	16	162	0.0898876	1	148	0.00671141	20	124	0.138889	21	109	0.161538	-0.0831762	-0.000373282	0.0490012	0.113468	0.0716508	0.0422636	0.154827	5.58313e-07	0.0226496	0.36071	0.144668	19	111	0.0168703	0.431866
ins-3	ins-26	EGIS_DA35	NA	NA	NA	4	164	0.0238095	18	126	0.125	15	124	0.107914	NA	NA	NA	NA	NA	NA	0.0841041	0.00226363	-0.0170863	-0.396978	0.145833	20	119	-0.0379197	-0.234999
ins-3	ins-26	EGIS_DA36	NA	NA	NA	17	116	0.12782	43	116	0.27044	28	113	0.198582	NA	NA	NA	NA	NA	NA	0.070762	0.0778193	-0.0718587	-0.0922187	0.363692	51	90	-0.165111	-0.001693
ins-3	ins-35	EGIS_DA39	16	162	0.0898876	1	148	0.00671141	61	99	0.38125	31	104	0.22963	-0.0831762	-0.000373282	0.291362	9.35208e-11	0.139742	0.000558559	0.222918	2.4364e-10	-0.15162	-0.00356084	0.385403	52	83	-0.155773	-0.00406976
ins-3	ins-35	EGIS_DA35	NA	NA	NA	4	164	0.0238095	30	128	0.189873	30	108	0.217391	NA	NA	NA	NA	NA	NA	0.193582	4.16435e-08	0.0275179	0.328588	0.209162	29	109	0.00822916	0.5
ins-3	ins-35	EGIS_DA36	NA	NA	NA	17	116	0.12782	67	91	0.424051	47	81	0.367188	NA	NA	NA	NA	NA	NA	0.239368	5.28471e-06	-0.0568631	-0.196313	0.497668	64	64	-0.130481	-0.0216899
ins-4	ins-17	EGIS_DA1	4	117	0.0330579	7	118	0.056	1	142	0.00699301	6	152	0.0379747	0.0229421	0.288572	-0.0260648	-0.137418	0.00491683	0.547279	-0.0180253	-0.330119	0.0309817	0.0780925	0.0626014	10	148	-0.0246267	-0.221268
ins-4	ins-17	EGIS_DA2	7	143	0.0466667	5	147	0.0328947	7	151	0.0443038	8	122	0.0615385	-0.0137719	-0.375817	-0.00236287	-0.567873	0.0148718	0.386287	0.0286437	0.19526	0.0172347	0.346961	0.0757412	10	120	-0.0142027	-0.403885
ins-4	ins-23	EGIS_DA19	14	135	0.0939597	19	110	0.147287	4	147	0.0264901	11	121	0.0833333	0.0533271	0.118102	-0.0674697	-0.0121094	-0.0106264	-0.460753	-0.0639535	-0.0766458	0.0568433	0.0305326	0.169875	22	110	-0.0865419	-0.0307419
ins-4	ins-23	EGIS_DA20	7	139	0.0479452	10	134	0.0694444	9	158	0.0538922	2	137	0.0143885	0.0214992	0.298826	0.00594701	0.509618	-0.0335567	-0.0988849	-0.055056	-0.0201503	-0.0395037	-0.05838	0.119594	17	122	-0.105206	-0.000241668
ins-4	ins-26	EGIS_DA18	12	130	0.084507	6	92	0.0612245	3	147	0.02	6	136	0.0422535	-0.0232826	-0.340463	-0.064507	-0.0116191	-0.0422535	-0.111274	-0.018971	-0.354109	0.0222535	0.224093	0.08	11	131	-0.0377465	-0.158613
ins-4	ins-33	EGIS_DA11	1	141	0.00704225	NA	NA	NA	5	130	0.037037	4	136	0.0285714	NA	NA	0.0299948	0.0955088	0.0215292	0.180863	NA	NA	-0.00846561	-0.477304	NA	NA	NA	NA	NA
ins-4	ins-33	EGIS_DA12	3	122	0.024	NA	NA	NA	16	134	0.106667	28	117	0.193103	NA	NA	0.0826667	0.00547076	0.169103	4.88275e-06	NA	NA	0.0864368	0.0270923	NA	NA	NA	NA	NA
ins-4	ins-33	EGIS_DA13	0	151	0	16	134	0.106667	6	152	0.0379747	0	154	0	0.106667	9.47384e-06	0.0379747	0.0170484	0	-1	-0.106667	-8.05088e-06	-0.0379747	-0.0160806	0.140591	22	132	-0.140591	-1.06377e-07
ins-4	ins-33	EGIS_DA14	8	130	0.057971	3	157	0.01875	0	145	0	11	85	0.114583	-0.039221	-0.0686908	-0.057971	-0.002873	0.0566123	0.0949274	0.0958333	0.00163219	0.114583	2.78589e-05	0.01875	2	94	0.0958333	0.00912589
ins-4	ins-33	EGIS_DA25	8	117	0.064	4	143	0.0272109	16	145	0.0993789	36	100	0.264706	-0.0367891	-0.119872	0.0353789	0.196986	0.200706	8.71046e-06	0.237495	2.65622e-09	0.165327	0.000161318	0.123886	17	119	0.14082	0.00276003
ins-4	ins-33	EGIS_DA26	9	103	0.0803571	7	116	0.0569106	8	110	0.0677966	42	99	0.297872	-0.0234466	-0.324745	-0.0125605	-0.454938	0.217515	9.45737e-06	0.240962	1.8425e-07	0.230076	1.31316e-06	0.120849	17	124	0.177024	0.000191323
ins-4	ins-33	EGIS_DA41	2	139	0.0141844	4	120	0.0322581	46	109	0.296774	47	106	0.30719	0.0180737	0.283493	0.28259	1.02843e-12	0.293005	3.2734e-13	0.274931	3.90872e-10	0.0104153	0.470098	0.319459	49	104	-0.0122694	-0.450996
ins-4	ins-33	EGIS_DA42	0	50	0	4	153	0.0254777	35	128	0.214724	21	128	0.14094	0.0254777	0.327835	0.214724	3.21433e-05	0.14094	0.00156181	0.115462	0.000168183	-0.0737843	-0.0602257	0.234731	35	114	-0.0937914	-0.0266185
ins-4	ins-33	EGIS_DA8	3	142	0.0206897	23	124	0.156463	27	118	0.186207	34	116	0.226667	0.135773	2.48512e-05	0.165517	1.44616e-06	0.205977	1.83002e-08	0.0702041	0.0822356	0.0404598	0.237779	0.313535	47	103	-0.0868684	-0.0591646
ins-4	ins-33	EGIS_DA37	NA	NA	NA	37	129	0.222892	56	73	0.434109	63	54	0.538462	NA	NA	NA	NA	NA	NA	0.31557	4.48297e-08	0.104353	0.0657191	0.560241	66	51	-0.0217794	-0.39636
ins-4	ins-33	EGIS_DA38	NA	NA	NA	41	108	0.275168	77	59	0.566176	99	67	0.596386	NA	NA	NA	NA	NA	NA	0.321218	7.0281e-09	0.0302091	0.339862	0.685551	114	52	-0.0891652	-0.0544557
ins-4	ins-35	EGIS_DA13	0	151	0	16	134	0.106667	10	141	0.0662252	20	129	0.134228	0.106667	9.47384e-06	0.0662252	0.000837286	0.134228	4.19606e-07	0.0275615	0.289827	0.068003	0.037666	0.165828	25	124	-0.0315996	-0.258944
ins-4	ins-35	EGIS_DA14	8	130	0.057971	3	157	0.01875	11	138	0.0738255	17	117	0.126866	-0.039221	-0.0686908	0.0158545	0.382643	0.0688947	0.0388036	0.108116	0.000216895	0.0530402	0.0980413	0.0911913	12	122	0.0356744	0.216003
ins-4	ins-35	EGIS_DA25	8	117	0.064	4	143	0.0272109	19	106	0.152	29	108	0.211679	-0.0367891	-0.119872	0.088	0.0199854	0.147679	0.00043411	0.184468	5.83803e-07	0.0596788	0.138329	0.175075	24	113	0.036604	0.270478
ins-4	ins-35	EGIS_DA26	9	103	0.0803571	7	116	0.0569106	20	116	0.147059	31	107	0.224638	-0.0234466	-0.324745	0.0667017	0.0753786	0.144281	0.00138644	0.167727	7.88101e-05	0.0775789	0.0672345	0.1956	27	111	0.0290375	0.328921
ins-4	ins-35	EGIS_DA8	3	142	0.0206897	23	124	0.156463	23	125	0.155405	24	119	0.167832	0.135773	2.48512e-05	0.134716	2.68369e-05	0.147143	9.27998e-06	0.0113696	0.458714	0.0124268	0.448636	0.287553	41	102	-0.119721	-0.0117566
ins-5	ins-17	EGIS_DA1	4	117	0.0330579	5	129	0.0373134	1	142	0.00699301	3	129	0.0227273	0.00425558	0.563513	-0.0260648	-0.137418	-0.0103306	-0.451963	-0.0145862	-0.369532	0.0157343	0.281638	0.0440455	6	126	-0.0213182	-0.250098
ins-5	ins-17	EGIS_DA2	7	143	0.0466667	4	147	0.0264901	7	151	0.0443038	9	140	0.0604027	-0.0201766	-0.266805	-0.00236287	-0.567873	0.013736	0.393704	0.0339126	0.122962	0.0160989	0.352827	0.0696203	10	139	-0.00921757	-0.5
ins-5	ins-26	EGIS_DA17	2	47	0.0408163	0	139	0	3	92	0.0315789	5	129	0.0373134	-0.0408163	-0.0669018	-0.00923738	-0.555238	-0.00350289	-0.602227	0.0373134	0.0274112	0.00573449	0.559937	0.0315789	4	130	0.00573449	0.5
ins-5	ins-26	EGIS_DA18	12	130	0.084507	4	86	0.0444444	3	147	0.02	14	131	0.0965517	-0.0400626	-0.183221	-0.064507	-0.0116191	0.0120447	0.440867	0.0521073	0.111559	0.0765517	0.00421753	0.0635556	9	136	0.0329962	0.192587
ins-5	ins-33	EGIS_DA11	1	141	0.00704225	0	131	0	5	130	0.037037	0	144	0	-0.00704225	-0.520147	0.0299948	0.0955088	-0.00704225	-0.496503	0	-1	-0.037037	-0.0255132	0.037037	5	139	-0.037037	-0.0301669
ins-5	ins-33	EGIS_DA12	3	122	0.024	1	150	0.00662252	16	134	0.106667	2	159	0.0124224	-0.0173775	-0.243791	0.0826667	0.00547076	-0.0115776	-0.382424	0.00579984	0.524108	-0.0942443	-0.000277795	0.112583	18	143	-0.10016	-0.000134648
ins-5	ins-33	EGIS_DA13	0	151	0	1	153	0.00649351	6	152	0.0379747	3	145	0.0202703	0.00649351	0.504918	0.0379747	0.0170484	0.0202703	0.12003	0.0137768	0.296449	-0.0177044	-0.284073	0.0442216	7	141	-0.0239513	-0.167646
ins-5	ins-33	EGIS_DA14	8	130	0.057971	8	138	0.0547945	0	145	0	15	122	0.109489	-0.00317649	-0.555098	-0.057971	-0.002873	0.051518	0.092113	0.0546945	0.0710732	0.109489	1.30726e-05	0.0547945	8	129	0.0546945	0.0951352
ins-5	ins-33	EGIS_DA25	8	117	0.064	9	144	0.0588235	16	145	0.0993789	8	110	0.0677966	-0.00517647	-0.525706	0.0353789	0.196986	0.00379661	0.554342	0.00897308	0.47651	-0.0315823	-0.239638	0.152357	18	100	-0.08456	-0.0298302
ins-5	ins-33	EGIS_DA26	9	103	0.0803571	6	129	0.0444444	8	110	0.0677966	17	118	0.125926	-0.0359127	-0.18163	-0.0125605	-0.454938	0.0455688	0.170393	0.0814815	0.0136791	0.0581293	0.0900694	0.109228	15	120	0.0166981	0.425478
ins-5	ins-33	EGIS_DA39	16	162	0.0898876	7	133	0.05	55	91	0.376712	29	107	0.213235	-0.0398876	-0.125389	0.286825	3.78153e-10	0.123348	0.0017519	0.163235	4.00707e-05	-0.163477	-0.00195596	0.407877	55	81	-0.194641	-0.00048684
ins-5	ins-33	EGIS_DA8	3	142	0.0206897	14	125	0.100719	27	118	0.186207	8	138	0.0547945	0.0800298	0.00396923	0.165517	1.44616e-06	0.0341049	0.110996	-0.0459249	-0.109159	-0.131412	-0.000436576	0.268172	39	107	-0.213377	-4.04685e-07
ins-5	ins-33	EGIS_DA37	NA	NA	NA	20	108	0.15625	56	73	0.434109	31	104	0.22963	NA	NA	NA	NA	NA	NA	0.0733796	0.0884656	-0.204479	-0.000317419	0.522529	71	64	-0.292899	-3.88334e-07
ins-5	ins-33	EGIS_DA38	NA	NA	NA	31	112	0.216783	77	59	0.566176	62	88	0.413333	NA	NA	NA	NA	NA	NA	0.19655	0.000223861	-0.152843	-0.00679935	0.660222	99	51	-0.246889	-1.40759e-05
ins-5	ins-35	EGIS_DA13	0	151	0	1	153	0.00649351	10	141	0.0662252	3	141	0.0208333	0.00649351	0.504918	0.0662252	0.000837286	0.0208333	0.115067	0.0143398	0.286415	-0.0453918	-0.051133	0.0722886	10	134	-0.0514553	-0.042501
ins-5	ins-35	EGIS_DA14	8	130	0.057971	8	138	0.0547945	11	138	0.0738255	3	135	0.0217391	-0.00317649	-0.555098	0.0158545	0.382643	-0.0362319	-0.108542	-0.0330554	-0.127694	-0.0520864	-0.0358149	0.124575	17	121	-0.102836	-0.000896048
ins-5	ins-35	EGIS_DA25	8	117	0.064	9	144	0.0588235	19	106	0.152	11	98	0.100917	-0.00517647	-0.525706	0.088	0.0199854	0.0369174	0.214195	0.0420939	0.151889	-0.0510826	-0.166155	0.201882	22	87	-0.100965	-0.0288024
ins-5	ins-35	EGIS_DA26	9	103	0.0803571	6	129	0.0444444	20	116	0.147059	10	134	0.0694444	-0.0359127	-0.18163	0.0667017	0.0753786	-0.0109127	-0.460802	0.025	0.262277	-0.0776144	-0.0278917	0.184967	27	117	-0.115523	-0.00216201
ins-5	ins-35	EGIS_DA7	14	122	0.102941	10	122	0.0757576	21	111	0.159091	17	116	0.12782	-0.0271836	-0.286588	0.0561497	0.1184	0.0248784	0.327232	0.052062	0.115265	-0.0312714	-0.291019	0.222796	30	103	-0.0949766	-0.0264628
ins-5	ins-35	EGIS_DA8	3	142	0.0206897	14	125	0.100719	23	125	0.155405	14	124	0.101449	0.0800298	0.00396923	0.134716	2.68369e-05	0.0807596	0.00379125	0.000729851	0.570853	-0.0539561	-0.118276	0.240472	33	105	-0.139023	-0.00180851
ins-6	ins-7	EGIS_DA15	3	142	0.0206897	19	117	0.139706	11	124	0.0814815	17	125	0.119718	0.119016	0.000150021	0.0607918	0.0185033	0.0990287	0.000773896	-0.0199876	-0.375302	0.0382368	0.196329	0.209804	30	112	-0.0900856	-0.027269
ins-6	ins-7	EGIS_DA16	5	141	0.0342466	36	102	0.26087	26	123	0.174497	14	125	0.100719	0.226623	1.99001e-08	0.14025	5.4424e-05	0.0664728	0.0211699	-0.16015	-0.000407925	-0.0737772	-0.049945	0.389845	54	85	-0.289126	-1.27302e-08
ins-6	ins-7	EGIS_DA3	15	121	0.110294	31	113	0.215278	35	99	0.261194	27	114	0.191489	0.104984	0.0130867	0.1509	0.00109897	0.0811952	0.0425094	-0.0237884	-0.36279	-0.0697047	-0.107778	0.420243	59	82	-0.228753	-2.65219e-05
ins-6	ins-12	004_17_DA6	3	132	0.0222222	3	138	0.0212766	7	138	0.0482759	8	138	0.0547945	-0.000945626	-0.637223	0.0260536	0.19831	0.0325723	0.135638	0.0335179	0.120235	0.00651866	0.505534	0.0685253	10	136	-0.0137308	-0.404272
ins-6	ins-12	004_18_DA7	7	146	0.0457516	5	129	0.0373134	18	123	0.12766	15	136	0.0993377	-0.0084382	-0.478408	0.0819079	0.0100481	0.0535861	0.0560691	0.0620243	0.0329446	-0.0283218	-0.281232	0.16021	24	127	-0.0608718	-0.0846221
ins-6	ins-17	EGIS_DA1	4	117	0.0330579	5	137	0.0352113	1	142	0.00699301	6	121	0.0472441	0.00215342	0.598915	-0.0260648	-0.137418	0.0141862	0.405018	0.0120328	0.42349	0.0402511	0.0431788	0.041958	5	122	0.00528605	0.5
ins-6	ins-17	EGIS_DA2	7	143	0.0466667	8	140	0.0540541	7	151	0.0443038	8	134	0.056338	0.00738739	0.4892	-0.00236287	-0.567873	0.00967136	0.455965	0.00228397	0.567362	0.0120342	0.414773	0.0959631	14	128	-0.039625	-0.133401
ins-6	ins-23	EGIS_DA19	14	135	0.0939597	49	103	0.322368	4	147	0.0264901	8	138	0.0547945	0.228409	6.79987e-07	-0.0674697	-0.0121094	-0.0391652	-0.144834	-0.267574	-1.20825e-09	0.0283045	0.172957	0.340319	50	96	-0.285524	-1.9094e-10
ins-6	ins-23	EGIS_DA20	7	139	0.0479452	35	116	0.231788	9	158	0.0538922	13	127	0.0928571	0.183843	2.90651e-06	0.00594701	0.509618	0.0449119	0.104122	-0.138931	-0.00104568	0.0389649	0.136608	0.273189	38	102	-0.180332	-8.05247e-05
ins-6	ins-26	EGIS_DA17	2	47	0.0408163	10	130	0.0714286	3	92	0.0315789	5	137	0.0352113	0.0306122	0.355575	-0.00923738	-0.555238	-0.00560506	-0.574742	-0.0362173	-0.137839	0.00363232	0.593106	0.100752	14	128	-0.0655406	-0.0274474
ins-6	ins-26	EGIS_DA18	12	130	0.084507	25	70	0.263158	3	147	0.02	8	85	0.0860215	0.178651	0.000230939	-0.064507	-0.0116191	0.00151446	0.572986	-0.177136	-0.00114571	0.0660215	0.0196247	0.277895	26	67	-0.191873	-0.000518512
ins-6	ins-33	EGIS_DA39	16	162	0.0898876	3	122	0.024	55	91	0.376712	72	76	0.486486	-0.0658876	-0.0150534	0.286825	3.78153e-10	0.396599	3.2378e-16	0.462486	2.64638e-20	0.109774	0.0372629	0.391671	58	90	0.0948153	0.0638654
ins-6	ins-33	EGIS_DA37	NA	NA	NA	16	125	0.113475	56	73	0.434109	69	71	0.492857	NA	NA	NA	NA	NA	NA	0.379382	1.55045e-12	0.0587486	0.199703	0.498323	70	70	-0.00546602	-0.5
ins-6	ins-33	EGIS_DA38	NA	NA	NA	30	107	0.218978	77	59	0.566176	116	25	0.822695	NA	NA	NA	NA	NA	NA	0.603717	3.61416e-25	0.256519	2.62907e-06	0.661174	93	48	0.161521	0.00131925
ins-6	ins-35	EGIS_DA13	0	151	0	10	141	0.0662252	10	141	0.0662252	25	116	0.177305	0.0662252	0.000837286	0.0662252	0.000837286	0.177305	3.7358e-09	0.11108	0.00285441	0.11108	0.00285441	0.128065	18	123	0.0492404	0.160154
ins-6	ins-35	EGIS_DA14	8	130	0.057971	15	78	0.16129	11	138	0.0738255	11	131	0.0774648	0.103319	0.00998352	0.0158545	0.382643	0.0194938	0.341448	-0.0838255	-0.0378855	0.00363929	0.540837	0.223208	32	110	-0.145744	-0.000388071
ins-6	ins-35	EGIS_DA28	11	129	0.0785714	12	147	0.0754717	46	95	0.326241	109	35	0.756944	-0.00309973	-0.544902	0.24767	1.30789e-07	0.678373	5.3351e-34	0.681473	8.64169e-37	0.430703	1.48797e-13	0.377091	54	90	0.379854	3.87841e-11
ins-6	ins-35	EGIS_DA7	14	122	0.102941	55	83	0.398551	21	111	0.159091	31	117	0.209459	0.29561	8.90471e-09	0.0561497	0.1184	0.106518	0.0103474	-0.189091	-0.000379491	0.0503686	0.176826	0.494236	73	75	-0.284776	-2.31451e-07
ins-6	ins-35	EGIS_DA8	3	142	0.0206897	55	83	0.398551	23	125	0.155405	47	85	0.356061	0.377861	5.58017e-17	0.134716	2.68369e-05	0.335371	2.01732e-14	-0.0424901	-0.276259	0.200655	8.85731e-05	0.492019	65	67	-0.135959	-0.0170224
ins-7	ins-17	EGIS_DA39	16	162	0.0898876	11	113	0.0887097	16	123	0.115108	13	113	0.103175	-0.00117796	-0.571086	0.0252203	0.289367	0.013287	0.421199	0.0144649	0.43152	-0.0119333	-0.455829	0.193606	24	102	-0.0904318	-0.03703
ins-7	ins-17	EGIS_DA35	NA	NA	NA	22	108	0.169231	21	119	0.15	21	106	0.165354	NA	NA	NA	NA	NA	NA	-0.00387644	-0.533554	0.0153543	0.429583	0.293846	37	90	-0.128492	-0.0122176
ins-7	ins-17	EGIS_DA36	NA	NA	NA	43	87	0.330769	47	99	0.321918	16	103	0.134454	NA	NA	NA	NA	NA	NA	-0.196315	-0.000200421	-0.187464	-0.000248087	0.546207	65	54	-0.411753	-8.62329e-12
ins-7	ins-23	EGIS_DA39	16	162	0.0898876	11	113	0.0887097	32	103	0.237037	17	131	0.114865	-0.00117796	-0.571086	0.147149	0.000322289	0.0249772	0.286952	0.0261552	0.307792	-0.122172	-0.00517632	0.304719	45	103	-0.189854	-4.69569e-05
ins-7	ins-23	EGIS_DA35	NA	NA	NA	22	108	0.169231	11	133	0.0763889	6	133	0.0431655	NA	NA	NA	NA	NA	NA	-0.126065	-0.000590437	-0.0332234	-0.177608	0.232692	32	107	-0.189527	-3.08482e-06
ins-7	ins-23	EGIS_DA36	NA	NA	NA	43	87	0.330769	16	121	0.116788	32	95	0.251969	NA	NA	NA	NA	NA	NA	-0.0788007	-0.10517	0.13518	0.00349213	0.408928	52	75	-0.156959	-0.00552796
ins-7	ins-33	EGIS_DA39	16	162	0.0898876	11	113	0.0887097	55	91	0.376712	31	108	0.223022	-0.00117796	-0.571086	0.286825	3.78153e-10	0.133134	0.000827365	0.134312	0.0022211	-0.153691	-0.00338615	0.432004	60	79	-0.208982	-0.000159746
ins-7	ins-33	EGIS_DA37	NA	NA	NA	NA	NA	NA	56	73	0.434109	36	97	0.270677	NA	NA	NA	NA	NA	NA	NA	NA	-0.163432	-0.00405917	NA	NA	NA	NA	NA
ins-7	ins-33	EGIS_DA38	NA	NA	NA	NA	NA	NA	77	59	0.566176	76	54	0.584615	NA	NA	NA	NA	NA	NA	NA	NA	0.0184389	0.428638	NA	NA	NA	NA	NA
ins-12	ins-33	EGIS_DA39	16	162	0.0898876	20	124	0.138889	55	91	0.376712	37	102	0.266187	0.0490012	0.113468	0.286825	3.78153e-10	0.176299	2.81851e-05	0.127298	0.0056808	-0.110525	-0.0306639	0.46328	64	75	-0.197093	-0.000567479
ins-12	ins-33	DA43	5	139	0.0347222	3	133	0.0220588	7	147	0.0454545	2	139	0.0141844	-0.0126634	-0.393316	0.0107323	0.431786	-0.0205378	-0.232401	-0.00787443	-0.482957	-0.0312701	-0.109859	0.0665107	9	132	-0.0523263	-0.0301537
ins-12	ins-33	DA44	5	134	0.0359712	1	152	0.00653595	9	139	0.0608108	4	136	0.0285714	-0.0294353	-0.0862297	0.0248396	0.242469	-0.00739979	-0.495525	0.0220355	0.158865	-0.0322394	-0.150782	0.0669493	9	131	-0.0383779	-0.1277
ins-12	ins-33	DA45	12	119	0.0916031	16	118	0.119403	44	83	0.346457	40	82	0.327869	0.0277999	0.296404	0.254854	4.44701e-07	0.236266	2.47786e-06	0.208466	4.57149e-05	-0.0185878	-0.430271	0.424492	52	70	-0.0966229	-0.0730149
ins-12	ins-33	DA46	10	132	0.0704225	12	110	0.0983607	53	96	0.355705	26	110	0.191176	0.0279381	0.275154	0.285282	1.14281e-09	0.120754	0.00219593	0.0928158	0.0262326	-0.164528	-0.00140282	0.419078	57	79	-0.227902	-3.41533e-05
ins-12	ins-33	EGIS_DA37	NA	NA	NA	33	104	0.240876	56	73	0.434109	31	108	0.223022	NA	NA	NA	NA	NA	NA	-0.0178543	-0.417306	-0.211087	-0.000177988	0.570418	79	60	-0.347397	-2.69582e-09
ins-12	ins-33	EGIS_DA38	NA	NA	NA	25	77	0.245098	77	59	0.566176	91	33	0.733871	NA	NA	NA	NA	NA	NA	0.488773	1.17009e-13	0.167694	0.00340474	0.672506	83	41	0.0613652	0.165668
ins-12	ins-35	EGIS_DA13	0	151	0	4	97	0.039604	10	141	0.0662252	28	120	0.189189	0.039604	0.0248868	0.0662252	0.000837286	0.189189	6.76272e-10	0.149585	0.000269626	0.122964	0.00111246	0.103206	15	133	0.0859828	0.0234194
ins-12	ins-35	EGIS_DA14	8	130	0.057971	7	129	0.0514706	11	138	0.0738255	3	147	0.02	-0.00650043	-0.511772	0.0158545	0.382643	-0.037971	-0.0844207	-0.0314706	-0.13038	-0.0538255	-0.0250891	0.121496	18	132	-0.101496	-0.000507547
ins-12	ins-35	EGIS_DA28	11	129	0.0785714	29	99	0.226562	46	95	0.326241	58	83	0.411348	0.147991	0.000565989	0.24767	1.30789e-07	0.332776	2.70129e-11	0.184785	0.00088778	0.0851064	0.0872183	0.47889	68	73	-0.0675421	-0.140506
ins-12	ins-35	EGIS_DA7	14	122	0.102941	11	143	0.0714286	21	111	0.159091	33	123	0.211538	-0.0315126	-0.228092	0.0561497	0.1184	0.108597	0.00852831	0.14011	0.000304185	0.0524476	0.162416	0.219156	34	122	-0.00761738	-0.5
ins-12	ins-35	EGIS_DA8	3	142	0.0206897	13	132	0.0896552	23	125	0.155405	25	124	0.167785	0.0689655	0.00896409	0.134716	2.68369e-05	0.147096	7.94792e-06	0.0781301	0.0335394	0.0123798	0.447541	0.231128	34	115	-0.0633424	-0.122348
ins-14	ins-17	EGIS_DA15	3	142	0.0206897	2	153	0.0129032	6	133	0.0431655	2	145	0.0136054	-0.00778643	-0.468563	0.0224758	0.229888	-0.00708421	-0.493534	0.000702216	0.668556	-0.02956	-0.123539	0.0555117	8	139	-0.0419063	-0.0516883
ins-14	ins-17	EGIS_DA16	5	141	0.0342466	2	146	0.0135135	8	124	0.0606061	15	125	0.107143	-0.0207331	-0.218173	0.0263595	0.225219	0.0728963	0.0135381	0.0936293	0.000589953	0.0465368	0.122555	0.0733006	10	130	0.0338423	0.201168
ins-14	ins-17	EGIS_DA3	15	121	0.110294	19	115	0.141791	26	89	0.226087	23	125	0.155405	0.0314969	0.275598	0.115793	0.0106826	0.0451113	0.173451	0.0136144	0.439962	-0.0706816	-0.0969935	0.335821	50	98	-0.180415	-0.000204868
ins-14	ins-23	EGIS_DA19	14	135	0.0939597	12	126	0.0869565	4	147	0.0264901	12	126	0.0869565	-0.00700321	-0.500589	-0.0674697	-0.0121094	-0.00700321	-0.500589	0	-0.584333	0.0604665	0.0224619	0.111143	15	123	-0.0241866	-0.34299
ins-14	ins-23	EGIS_DA20	7	139	0.0479452	8	131	0.057554	9	158	0.0538922	9	122	0.0687023	0.00960875	0.460484	0.00594701	0.509618	0.0207571	0.314632	0.0111483	0.449129	0.0148101	0.38412	0.108344	14	117	-0.0396422	-0.191479
ins-14	ins-23	EGIS_DA3	15	121	0.110294	19	115	0.141791	34	97	0.259542	8	112	0.0666667	0.0314969	0.275598	0.149248	0.001286	-0.0436275	-0.158921	-0.0751244	-0.0400139	-0.192875	-2.6969e-05	0.364532	44	76	-0.297866	-6.78907e-09
ins-14	ins-26	EGIS_DA15	3	142	0.0206897	2	153	0.0129032	2	150	0.0131579	2	143	0.0137931	-0.00778643	-0.468563	-0.00753176	-0.477762	-0.00689655	-0.5	0.000889878	0.663264	0.000635209	0.670829	0.0258913	4	141	-0.0120982	-0.342111
ins-14	ins-26	EGIS_DA16	5	141	0.0342466	2	146	0.0135135	16	146	0.0987654	10	137	0.0680272	-0.0207331	-0.218173	0.0645189	0.0201368	0.0337806	0.147607	0.0545137	0.0168947	-0.0307382	-0.222218	0.110944	16	131	-0.0429171	-0.152202
ins-14	ins-26	EGIS_DA3	15	121	0.110294	19	115	0.141791	18	142	0.1125	13	128	0.0921986	0.0314969	0.275598	0.00220588	0.55125	-0.0180955	-0.381973	-0.0495925	-0.136996	-0.0203014	-0.350221	0.23834	34	107	-0.146141	-0.000608587
ins-14	ins-33	EGIS_DA15	3	142	0.0206897	2	153	0.0129032	7	145	0.0460526	2	164	0.0120482	-0.00778643	-0.468563	0.025363	0.187696	-0.00864146	-0.43648	-0.000855033	-0.66246	-0.0340044	-0.0672074	0.0583616	10	156	-0.0463134	-0.0176071
ins-14	ins-33	EGIS_DA16	5	141	0.0342466	2	146	0.0135135	10	154	0.0609756	9	133	0.0633803	-0.0207331	-0.218173	0.026729	0.204321	0.0291337	0.191042	0.0498668	0.0257492	0.00240467	0.557629	0.0736651	10	132	-0.0102848	-0.5
ins-14	ins-33	EGIS_DA3	15	121	0.110294	19	115	0.141791	12	128	0.0857143	4	141	0.0275862	0.0314969	0.275598	-0.0245798	-0.31413	-0.0827079	-0.00515069	-0.114205	-0.000432908	-0.0581281	-0.0291836	0.215352	31	114	-0.187766	-4.32333e-07
ins-14	ins-33	DA43	5	139	0.0347222	3	139	0.0211268	7	147	0.0454545	13	125	0.0942029	-0.0135955	-0.369089	0.0107323	0.431786	0.0594807	0.0349864	0.0730761	0.00759824	0.0487484	0.0784443	0.065621	9	129	0.0285819	0.252904
ins-14	ins-33	DA44	5	134	0.0359712	2	134	0.0147059	9	139	0.0608108	6	129	0.0444444	-0.0212653	-0.232617	0.0248396	0.242469	0.00847322	0.479876	0.0297386	0.138453	-0.0163664	-0.365731	0.0746224	10	125	-0.030178	-0.220212
ins-14	ins-33	DA45	12	119	0.0916031	8	129	0.0583942	44	83	0.346457	19	109	0.148438	-0.0332089	-0.211584	0.254854	4.44701e-07	0.0568344	0.111571	0.0900433	0.012767	-0.198019	-0.000191002	0.38462	49	79	-0.236182	-1.64853e-05
ins-14	ins-33	DA46	10	132	0.0704225	12	134	0.0821918	53	96	0.355705	26	109	0.192593	0.0117692	0.439325	0.285282	1.14281e-09	0.12217	0.00203329	0.110401	0.00549229	-0.163112	-0.00157859	0.40866	55	80	-0.216068	-9.0009e-05
ins-14	ins-35	EGIS_DA13	0	151	0	10	131	0.070922	10	141	0.0662252	4	148	0.0263158	0.070922	0.000581036	0.0662252	0.000837286	0.0263158	0.0620813	-0.0446062	-0.0641884	-0.0399094	-0.0827179	0.13245	20	132	-0.106135	-0.000498006
ins-14	ins-35	EGIS_DA14	8	130	0.057971	11	129	0.0785714	11	138	0.0738255	20	111	0.152672	0.0206004	0.329613	0.0158545	0.382643	0.0947007	0.00907865	0.0741003	0.0419794	0.0788463	0.0281058	0.146596	19	112	0.0060754	0.5
ins-14	ins-35	EGIS_DA28	11	129	0.0785714	20	121	0.141844	46	95	0.326241	63	83	0.431507	0.0632725	0.0659669	0.24767	1.30789e-07	0.352935	2.05349e-12	0.289663	3.82809e-08	0.105266	0.0430069	0.42181	62	84	0.00969708	0.5
ins-14	ins-35	EGIS_DA7	14	122	0.102941	6	153	0.0377358	21	111	0.159091	19	115	0.141791	-0.0652053	-0.0230696	0.0561497	0.1184	0.0388499	0.215313	0.104055	0.00137361	-0.0172999	-0.411734	0.190823	26	108	-0.0490323	-0.163437
ins-14	ins-35	EGIS_DA8	3	142	0.0206897	10	126	0.0735294	23	125	0.155405	46	87	0.345865	0.0528398	0.0327464	0.134716	2.68369e-05	0.325175	6.34161e-14	0.272335	1.84698e-08	0.190459	0.000171639	0.217508	29	104	0.128357	0.0144333
ins-17	ins-23	EGIS_DA19	14	135	0.0939597	11	119	0.0846154	4	147	0.0264901	15	126	0.106383	-0.00934435	-0.476737	-0.0674697	-0.0121094	0.0124232	0.437345	0.0217676	0.345115	0.0798929	0.00505452	0.108864	15	126	-0.00248101	-0.576403
ins-17	ins-23	EGIS_DA20	7	139	0.0479452	17	128	0.117241	9	158	0.0538922	17	122	0.122302	0.0692962	0.0255304	0.00594701	0.509618	0.074357	0.0196565	0.00506078	0.520101	0.0684099	0.0267552	0.164815	23	116	-0.042513	-0.196549
ins-17	ins-26	EGIS_DA17	2	47	0.0408163	3	96	0.030303	3	92	0.0315789	2	30	0.0625	-0.0105133	-0.536851	-0.00923738	-0.555238	0.0216837	0.518288	0.032197	0.354901	0.0309211	0.371385	0.060925	2	30	0.00157496	-0.693599
ins-17	ins-26	EGIS_DA18	12	130	0.084507	10	89	0.10101	3	147	0.02	7	52	0.118644	0.0165031	0.412773	-0.064507	-0.0116191	0.034137	0.304977	0.017634	0.460881	0.0986441	0.00609958	0.11899	7	52	-0.000345831	-0.611532
ins-17	ins-33	EGIS_DA11	1	141	0.00704225	0	140	0	5	130	0.037037	16	126	0.112676	-0.00704225	-0.503546	0.0299948	0.0955088	0.105634	9.24727e-05	0.112676	1.09591e-05	0.075639	0.0144459	0.037037	5	137	0.075639	0.0106657
ins-17	ins-33	EGIS_DA12	3	122	0.024	8	130	0.057971	16	134	0.106667	12	136	0.0810811	0.033971	0.14309	0.0826667	0.00547076	0.0570811	0.0333656	0.0231101	0.297878	-0.0255856	-0.288748	0.158454	23	125	-0.077373	-0.0353305
ins-17	ins-33	EGIS_DA13	0	151	0	10	129	0.0719424	6	152	0.0379747	8	120	0.0625	0.0719424	0.000537515	0.0379747	0.0170484	0.0625	0.00173746	-0.00944245	-0.476122	0.0245253	0.247348	0.107185	14	114	-0.0446851	-0.132293
ins-17	ins-33	EGIS_DA14	8	130	0.057971	8	128	0.0588235	0	145	0	5	130	0.037037	0.000852515	0.589366	-0.057971	-0.002873	-0.020934	-0.299952	-0.0217865	-0.290465	0.037037	0.0250576	0.0588235	8	127	-0.0217865	-0.28572
ins-17	ins-33	EGIS_DA25	8	117	0.064	7	107	0.0614035	16	145	0.0993789	11	134	0.0758621	-0.00259649	-0.574141	0.0353789	0.196986	0.0118621	0.446017	0.0144586	0.42117	-0.0235168	-0.301831	0.15468	22	123	-0.0788181	-0.0315703
ins-17	ins-33	EGIS_DA26	9	103	0.0803571	31	114	0.213793	8	110	0.0677966	18	130	0.121622	0.133436	0.00239873	-0.0125605	-0.454938	0.0412645	0.19153	-0.0921715	-0.0248336	0.053825	0.102663	0.267095	40	108	-0.145474	-0.000964982
ins-17	ins-33	EGIS_DA8	3	142	0.0206897	13	72	0.152941	27	118	0.186207	32	107	0.230216	0.132252	0.000238575	0.165517	1.44616e-06	0.209526	1.98646e-08	0.0772747	0.108586	0.0440089	0.221394	0.310669	43	96	-0.0804535	-0.0881957
ins-17	ins-33	DA43	5	139	0.0347222	2	134	0.0147059	7	147	0.0454545	8	122	0.0615385	-0.0200163	-0.247791	0.0107323	0.431786	0.0268162	0.224308	0.0468326	0.0441243	0.0160839	0.366182	0.059492	8	122	0.00204648	-0.601352
ins-17	ins-33	DA44	5	134	0.0359712	10	126	0.0735294	9	139	0.0608108	12	123	0.0888889	0.0375582	0.134315	0.0248396	0.242469	0.0529177	0.0578655	0.0153595	0.405197	0.0280781	0.250365	0.129869	18	117	-0.04098	-0.166523
ins-17	ins-33	DA45	12	119	0.0916031	20	108	0.15625	44	83	0.346457	65	71	0.477941	0.0646469	0.0816784	0.254854	4.44701e-07	0.386338	7.60239e-13	0.321691	1.33804e-08	0.131484	0.0206355	0.448573	61	75	0.0293683	0.357672
ins-17	ins-33	DA46	10	132	0.0704225	10	133	0.0699301	53	96	0.355705	32	113	0.22069	-0.000492465	-0.584957	0.285282	1.14281e-09	0.150267	0.00023414	0.15076	0.000214536	-0.135015	-0.00750959	0.40076	58	87	-0.180071	-0.000717753
ins-17	ins-35	EGIS_DA13	0	151	0	10	129	0.0719424	10	141	0.0662252	1	157	0.00632911	0.0719424	0.000537515	0.0662252	0.000837286	0.00632911	0.511327	-0.0656133	-0.00274439	-0.0598961	-0.00416982	0.133403	21	137	-0.127074	-2.8677e-06
ins-17	ins-35	EGIS_DA14	8	130	0.057971	8	128	0.0588235	11	138	0.0738255	9	128	0.0656934	0.000852515	0.589366	0.0158545	0.382643	0.00772242	0.493745	0.0068699	0.506302	-0.00813207	-0.486308	0.128306	18	119	-0.0626129	-0.0517416
ins-17	ins-35	EGIS_DA25	8	117	0.064	7	107	0.0614035	19	106	0.152	18	77	0.189474	-0.00259649	-0.574141	0.088	0.0199854	0.125474	0.00413814	0.12807	0.00416443	0.0374737	0.288643	0.20407	19	76	-0.0145965	-0.5
ins-17	ins-35	EGIS_DA26	9	103	0.0803571	31	114	0.213793	20	116	0.147059	16	106	0.131148	0.133436	0.00239873	0.0667017	0.0753786	0.0507904	0.148038	-0.0826456	-0.0533644	-0.0159113	-0.426348	0.329412	40	82	-0.198264	-0.000200441
ins-17	ins-35	EGIS_DA7	14	122	0.102941	11	138	0.0738255	21	111	0.159091	43	106	0.288591	-0.0291157	-0.255062	0.0561497	0.1184	0.185649	6.23052e-05	0.214765	8.86378e-07	0.1295	0.00696744	0.221171	33	116	0.0674192	0.115769
ins-17	ins-35	EGIS_DA8	3	142	0.0206897	13	72	0.152941	23	125	0.155405	37	89	0.293651	0.132252	0.000238575	0.134716	2.68369e-05	0.272961	4.42148e-11	0.14071	0.0130453	0.138245	0.00450652	0.284579	36	90	0.0090721	0.5
ins-23	ins-26	EGIS_DA19	14	135	0.0939597	4	147	0.0264901	7	140	0.047619	7	125	0.0530303	-0.0674697	-0.0121094	-0.0463407	-0.0917824	-0.0409294	-0.141003	0.0265402	0.199413	0.00541126	0.525104	0.0728477	10	122	-0.0198174	-0.308652
ins-23	ins-26	EGIS_DA20	7	139	0.0479452	9	158	0.0538922	8	134	0.056338	2	137	0.0143885	0.00594701	0.509618	0.00839282	0.477638	-0.0335567	-0.0988849	-0.0395037	-0.05838	-0.0419495	-0.0552943	0.107194	15	124	-0.0928056	-0.000867135
ins-23	ins-33	EGIS_DA11	1	141	0.00704225	1	129	0.00769231	5	130	0.037037	0	141	0	0.000650054	0.728375	0.0299948	0.0955088	-0.00704225	-0.501767	-0.00769231	-0.479705	-0.037037	-0.0269409	0.0444444	6	135	-0.0444444	-0.0147999
ins-23	ins-33	EGIS_DA12	3	122	0.024	8	116	0.0645161	16	134	0.106667	5	140	0.0344828	0.0405161	0.105486	0.0826667	0.00547076	0.0104828	0.445782	-0.0300334	-0.19493	-0.0721839	-0.0132493	0.164301	24	121	-0.129818	-0.000139939
ins-23	ins-33	EGIS_DA13	0	151	0	11	136	0.0748299	6	152	0.0379747	13	123	0.0955882	0.0748299	0.000345717	0.0379747	0.0170484	0.0955882	4.42835e-05	0.0207583	0.339582	0.0576136	0.0384798	0.109963	15	121	-0.0143747	-0.421114
ins-23	ins-33	EGIS_DA14	8	130	0.057971	15	64	0.189873	0	145	0	6	126	0.0454545	0.131902	0.00294029	-0.057971	-0.002873	-0.0125165	-0.426134	-0.144419	-0.000953508	0.0454545	0.0110202	0.189873	25	107	-0.144419	-0.000207023
ins-23	ins-33	EGIS_DA25	8	117	0.064	NA	NA	NA	16	145	0.0993789	3	129	0.0227273	NA	NA	0.0353789	0.196986	-0.0412727	-0.091817	NA	NA	-0.0766516	-0.00614264	NA	NA	NA	NA	NA
ins-23	ins-33	EGIS_DA26	9	103	0.0803571	7	130	0.0510949	8	110	0.0677966	9	134	0.0629371	-0.0292623	-0.248447	-0.0125605	-0.454938	-0.0174201	-0.38226	0.0118422	0.433777	-0.00485955	-0.534302	0.115427	17	126	-0.0524904	-0.0743969
ins-23	ins-33	DA43	5	139	0.0347222	4	126	0.0307692	7	147	0.0454545	1	140	0.0070922	-0.00395299	-0.563584	0.0107323	0.431786	-0.02763	-0.111868	-0.023677	-0.160848	-0.0383623	-0.0437604	0.0748252	11	130	-0.067733	-0.0026807
ins-23	ins-33	DA44	5	134	0.0359712	8	131	0.057554	9	139	0.0608108	11	121	0.0833333	0.0215827	0.285863	0.0248396	0.242469	0.0473621	0.0808406	0.0257794	0.276821	0.0225225	0.308708	0.114865	15	117	-0.0315315	-0.268106
ins-23	ins-33	DA45	12	119	0.0916031	12	122	0.0895522	44	83	0.346457	37	90	0.291339	-0.00205081	-0.561501	0.254854	4.44701e-07	0.199736	3.26556e-05	0.201786	2.30191e-05	-0.0551181	-0.20965	0.404983	51	76	-0.113644	-0.0431043
ins-23	ins-33	DA46	10	132	0.0704225	2	130	0.0151515	53	96	0.355705	25	110	0.185185	-0.055271	-0.0235047	0.285282	1.14281e-09	0.114763	0.00328928	0.170034	1.30334e-06	-0.17052	-0.000944508	0.365467	49	86	-0.180282	-0.000799666
ins-23	ins-35	EGIS_DA13	0	151	0	11	136	0.0748299	10	141	0.0662252	3	117	0.025	0.0748299	0.000345717	0.0662252	0.000837286	0.025	0.0856101	-0.0498299	-0.0587505	-0.0412252	-0.0962958	0.136099	16	104	-0.111099	-0.00154114
ins-23	ins-35	EGIS_DA14	8	130	0.057971	15	64	0.189873	11	138	0.0738255	26	114	0.185714	0.131902	0.00294029	0.0158545	0.382643	0.127743	0.000891789	-0.00415913	-0.537412	0.111889	0.00357672	0.249681	35	105	-0.0639671	-0.123329
ins-23	ins-35	EGIS_DA26	9	103	0.0803571	7	130	0.0510949	20	116	0.147059	19	117	0.139706	-0.0292623	-0.248447	0.0667017	0.0753786	0.0593487	0.101512	0.088611	0.0103438	-0.00735294	-0.5	0.19064	26	110	-0.0509339	-0.163797
ins-23	ins-35	EGIS_DA28	11	129	0.0785714	15	135	0.1	46	95	0.326241	69	92	0.428571	0.0214286	0.333602	0.24767	1.30789e-07	0.35	1.06475e-12	0.328571	2.14695e-11	0.10233	0.0435707	0.393617	63	98	0.0349544	0.285551
ins-23	ins-35	EGIS_DA8	3	142	0.0206897	23	120	0.160839	23	125	0.155405	43	92	0.318519	0.14015	1.81029e-05	0.134716	2.68369e-05	0.297829	1.38493e-12	0.157679	0.00154289	0.163113	0.000932219	0.291249	39	96	0.0272692	0.345743
ins-26	ins-33	EGIS_DA39	16	162	0.0898876	20	124	0.138889	55	91	0.376712	53	94	0.360544	0.0490012	0.113468	0.286825	3.78153e-10	0.270657	2.13491e-09	0.221655	9.31149e-06	-0.0161681	-0.434193	0.46328	68	79	-0.102736	-0.0484499
ins-26	ins-33	DA43	5	139	0.0347222	4	140	0.0277778	7	147	0.0454545	8	138	0.0547945	-0.00694444	-0.5	0.0107323	0.431786	0.0200723	0.294915	0.0270167	0.195493	0.00933998	0.457164	0.0719697	11	135	-0.0171752	-0.318118
ins-26	ins-33	DA44	5	134	0.0359712	2	148	0.0133333	9	139	0.0608108	12	129	0.0851064	-0.0226379	-0.193584	0.0248396	0.242469	0.0491352	0.0695693	0.071773	0.00389728	0.0242956	0.284924	0.0733333	10	131	0.0117731	0.412427
ins-26	ins-33	DA45	12	119	0.0916031	31	111	0.21831	44	83	0.346457	71	68	0.510791	0.126707	0.00306743	0.254854	4.44701e-07	0.419188	1.35468e-14	0.292482	2.59254e-07	0.164335	0.00487037	0.489132	68	71	0.0216597	0.405229
ins-26	ins-33	DA46	10	132	0.0704225	70	51	0.578512	53	96	0.355705	70	69	0.503597	0.50809	3.84725e-20	0.285282	1.14281e-09	0.433175	8.08549e-17	-0.0749153	-0.139173	0.147892	0.00778322	0.728438	101	38	-0.22484	-0.0001014
ins-26	ins-33	EGIS_DA37	NA	NA	NA	34	107	0.241135	56	73	0.434109	72	52	0.580645	NA	NA	NA	NA	NA	NA	0.33951	1.43643e-08	0.146537	0.0136364	0.570565	71	53	0.0100805	0.5
ins-26	ins-33	EGIS_DA38	NA	NA	NA	50	95	0.344828	77	59	0.566176	83	58	0.588652	NA	NA	NA	NA	NA	NA	0.243825	2.76059e-05	0.022476	0.398602	0.715771	101	40	-0.127118	-0.0166242
ins-26	ins-35	EGIS_DA13	0	151	0	9	128	0.0656934	10	141	0.0662252	11	122	0.0827068	0.0656934	0.00108199	0.0662252	0.000837286	0.0827068	0.000189022	0.0170133	0.381664	0.0164816	0.3801	0.127568	17	116	-0.0448613	-0.158944
ins-26	ins-35	EGIS_DA14	8	130	0.057971	20	119	0.143885	11	138	0.0738255	28	103	0.21374	0.0859139	0.0141331	0.0158545	0.382643	0.155769	0.000137267	0.0698556	0.0898563	0.139915	0.000630537	0.207088	27	104	0.00665244	0.5
ins-26	ins-35	EGIS_DA28	11	129	0.0785714	47	103	0.313333	46	95	0.326241	116	20	0.852941	0.234762	2.97738e-07	0.24767	1.30789e-07	0.77437	1.2549e-42	0.539608	2.99455e-21	0.5267	7.50366e-20	0.537352	73	63	0.315589	9.26188e-09
ins-26	ins-35	EGIS_DA7	14	122	0.102941	11	143	0.0714286	21	111	0.159091	40	109	0.268456	-0.0315126	-0.228092	0.0561497	0.1184	0.165515	0.00026307	0.197028	3.04268e-06	0.109365	0.0184845	0.219156	33	116	0.0493005	0.209553
ins-26	ins-35	EGIS_DA8	3	142	0.0206897	14	133	0.0952381	23	125	0.155405	33	115	0.222973	0.0745484	0.00561641	0.134716	2.68369e-05	0.202283	2.93828e-08	0.127735	0.00207993	0.0675676	0.0906697	0.235843	35	113	-0.01287	-0.445093
ins-33	ins-35	EGIS_DA13	0	151	0	6	152	0.0379747	10	141	0.0662252	4	134	0.0289855	0.0379747	0.0170484	0.0662252	0.000837286	0.0289855	0.0508082	-0.00898918	-0.461498	-0.0372397	-0.114585	0.101685	14	124	-0.0726995	-0.0128492
ins-33	ins-35	EGIS_DA14	8	130	0.057971	0	145	0	11	138	0.0738255	27	110	0.19708	-0.057971	-0.002873	0.0158545	0.382643	0.139109	0.00041491	0.19708	7.95753e-10	0.123255	0.00176863	0.0738255	10	127	0.123255	0.002091
ins-33	ins-35	EGIS_DA28	11	129	0.0785714	20	135	0.129032	46	95	0.326241	101	54	0.651613	0.0504608	0.110544	0.24767	1.30789e-07	0.573041	2.86743e-26	0.522581	3.32245e-22	0.325372	1.66993e-08	0.413178	64	91	0.238435	1.92839e-05
Genetic interaction classification
	Compared to baseline			Compared to single mutant
Mut 1; Mut 2	Mut 1 vs N2	Mut 2 vs N2	Double vs N2	Double vs Mut 1	Double vs Mut 2	Double vs Expected	Classification
daf-28 ; ins-6	1	0	1	1	1	1	Synergistic
daf-28 ; ins-26	1	0	1	1	1	1	Synergistic
daf-28 ; ins-33	1	0	1	1	1	1	Synergistic
daf-28 ; ins-35	1	0	1	1	1	1	Synergistic		(1): significantly higher
ins-33 ; ins-35	0	1	1	1	1	1	Synergistic		(-1): Signicantly lower
ins-4 ; ins-23	0	0	0	0	0	-1	No effect		(0): no difference
ins-5 ; ins-35	0	0	0	0	0	-1	No effect
ins-6 ; ins-26	0	0	0	0	0	-1	No effect
ins-7 ; ins-17	0	0	0	0	0	-1	No effect
ins-14 ; ins-33	0	0	0	1	0	-1	No effect
ins-23 ; ins-33	0	0	0	0	0	-1	No effect
ins-12 ; ins-33	0	1	1	1	0	-1	Non Additive
ins-7 ; ins-33	0	1	1	1	-1	-1	Non Additive
ins-7 ; ins-23	0	1	0	0	0	-1	Non Additive
ins-6 ; ins-7	1	1	1	0	0	-1	Non Additive
ins-6 ; ins-35	1	1	1	0	1	-1	Non Additive
ins-3 ; ins-12	-1	0	0	0	-1	-1	Sup
ins-3 ; ins-17	-1	0	-1	0	-1	-1	Sup
ins-3 ; ins-35	-1	1	1	1	0	-1	Sup
ins-5 ; ins-33	0	0	0	0	-1	-1	Sup
daf-28 ; ins-5	1	0	0	-1	0	-1	Sup
ins-6 ; ins-23	1	0	0	-1	0	-1	Sup
daf-28 ; ins-23	1	0	1	1	1	0	addititive
ins-6 ; ins-33	-1	1	1	1	1	0	addititive
ins-14 ; ins-35	0	1	1	1	1	0	addititive
ins-23 ; ins-35	1	1	1	1	1	0	addititive
ins-26 ; ins-35	1	1	1	1	1	0	addititive
ins-23 ; ins-26	0	0	0	0	0	0	No effect
ins-4 ; ins-17	0	0	0	0	0	0	No effect
ins-5 ; ins-17	0	0	0	0	0	0	No effect
ins-5 ; ins-26	0	0	0	0	0	0	No effect
ins-6 ; ins-12	0	0	0	0	0	0	No effect
ins-6 ; ins-17	0	0	0	0	0	0	No effect
ins-14 ; ins-17	0	0	0	0	0	0	No effect
ins-14 ; ins-23	0	0	0	0	0	0	No effect
ins-14 ; ins-26	0	0	0	0	0	0	No effect
ins-17 ; ins-23	0	0	0	0	1	0	No effect
ins-17 ; ins-26	0	0	0	0	0	0	No effect
ins-17 ; ins-35	0	0	0	0	0	0	No effect
ins-17 ; ins-33	0	0	1	0	0	0	No effect
daf-28 ; ins-4	1	0	1	0	1	0	No interaction
daf-28 ; ins-12	1	0	1	0	1	0	No interaction
ins-4 ; ins-35	0	1	1	1	0	0	No interaction
ins-26 ; ins-33	0	1	1	1	0	0	No interaction
daf-28 ; ins-7	1	0	1	0	1	0	No interaction
daf-28 ; ins-14	1	0	1	0	1	0	No interaction
daf-28 ; ins-17	1	0	1	0	1	0	No interaction
ins-4 ; ins-33	0	1	1	1	0	0	No interaction
ins-12 ; ins-35	1	1	1	1	0	0	Non Synergistic
daf-28 ; ins-3	1	0	0	-1	0	0	Sup
ins-3 ; ins-26	-1	0	1	1	0	0	Sup
ins-3 ; ins-23	-1	1	-1	1	0	0	Sup
ins-4 ; ins-26	0	-1	0	0	0	0	No effect
