# Supplementary material for: An Insulin-to-Insulin Regulatory Network Orchestrates Phenotypic Specificity in Development and Physiology
Source: PLoS Genet. 2014 Mar 27;10(3):e1004225. doi: 10.1371/journal.pgen.1004225 (PMC3967928; doi:10.1371/journal.pgen.1004225)
Supplement: Table S7 — Dauer analysis of the daf-28; ins-33; ins-35 triple mutant strain. Statistical analysis of the differences in rates of dauer entry among strains with all possible combination of the 3 genes. (XLS) [file pgen.1004225.s010.xls]

## Sheet: Sheet1
Table S7 - Dauer analysis of the ins-33; daf-28 ins-35 triple mutant strain at 25°C
Genotype	Trial	Dauer	L4	Ratio	Comparison strain 1	P value vs comparison strain 1	Comparison strain 2	P value vs comparison strain 2	Comparison strain 3	P value vs comparison strain 3
N2	1	0	150	0
N2	2	0	150	0
N2	3	0	95	0
daf-28(tm2308)V	1	0	143	0	N2	1
daf-28(tm2308)V	2	1	130	0.00763359	N2	0.466192
daf-28(tm2308)V	3	0	139	0	N2	1
ins-33(tm2988)I	1	0	150	0	N2	1
ins-33(tm2988)I	2	0	150	0	N2	1
ins-33(tm2988)I	3	0	90	0	N2	1
ins-33(tm2988)I; daf-28(tm2308)V	1	78	59	0.569343	daf-28(tm2308)V	6.90094e-32	ins-33(tm2988)I	7.28925e-33
ins-33(tm2988)I; daf-28(tm2308)V	2	82	46	0.640625	daf-28(tm2308)V	1.02796e-32	ins-33(tm2988)I	1.65819e-37
ins-33(tm2988)I; daf-28(tm2308)V	3	85	45	0.653846	daf-28(tm2308)V	4.88229e-37	ins-33(tm2988)I	6.36855e-28
ins-35(ok3297)V	1	0	150	0	N2	1
ins-35(ok3297)V	2	0	150	0	N2	1
ins-35(ok3297)V	3	0	90	0	N2	1
daf-28(tm2308)V; ins-35(ok3297)V	1	0	147	0	daf-28(tm2308)V	1	ins-35(ok3297)V	1
daf-28(tm2308)V; ins-35(ok3297)V	2	2	134	0.0147059	daf-28(tm2308)V	0.514096	ins-35(ok3297)V	0.225248
daf-28(tm2308)V; ins-35(ok3297)V	3	2	139	0.0141844	daf-28(tm2308)V	0.252688	ins-35(ok3297)V	0.371542
ins-33(tm2988)I; ins-35(ok3297)V	1	0	143	0	ins-33(tm2988)I	1	ins-35(ok3297)V	1
ins-33(tm2988)I; ins-35(ok3297)V	2	0	133	0	ins-33(tm2988)I	1	ins-35(ok3297)V	1
ins-33(tm2988)I; ins-35(ok3297)V	3	0	92	0	ins-33(tm2988)I	1	ins-35(ok3297)V	1
ins-33(tm2988)I; daf-28(tm2308)V; ins-35(ok3297)V	1	112	21	0.842105	ins-33(tm2988)I; daf-28(tm2308)V	6.4027e-07	daf-28(tm2308)V; ins-35(ok3297)V	4.3843e-57	ins-33(tm2988)I; ins-35(ok3297)V	3.43218e-56
ins-33(tm2988)I; daf-28(tm2308)V; ins-35(ok3297)V	2	105	40	0.724138	ins-33(tm2988)I; daf-28(tm2308)V	0.0882618	daf-28(tm2308)V; ins-35(ok3297)V	1.408e-40	ins-33(tm2988)I; ins-35(ok3297)V	1.69653e-43
ins-33(tm2988)I; daf-28(tm2308)V; ins-35(ok3297)V	3	94	39	0.706767	ins-33(tm2988)I; daf-28(tm2308)V	0.215361	daf-28(tm2308)V; ins-35(ok3297)V	1.12059e-38	ins-33(tm2988)I; ins-35(ok3297)V	4.90478e-32
